# Supplementary material for: Preventing zoonotic spillover through regulatory frameworks governing wildlife trade: A scoping review
Source: PLoS One. 2025 Jan 6;20(1):e0312012. doi: 10.1371/journal.pone.0312012 (PMC11703008; doi:10.1371/journal.pone.0312012)
Supplement: S2 Table — (XLSX) [file pone.0312012.s002.xlsx]

## Sheet: Sheet1
#	Author	Title/Year	Type of Publication	Study Objective(s)	Study Design and/or Methodological Approach	Key Results	Conclusions
1	Borzée et al	Using the 2020 global pandemic as a springboard to highlight the need for amphibian conservation in eastern Asia. 2021.	Review	Argues for restrictions to amphibian farming; regulation of the amphibian pet trade; and expansion of the wildlife trade ban to decrease the risk of zoonotic transmission and protect the environment.	Qualitative design	Completely ban the farming of non-native amphibian species, especially when there is a high potential for feral populations to become established invasive species. Regulate movement of species that can spread pathogens through the global pet trade. Expand the wildlife trade ban to limit the wildlife-human-pet interface and non-sustainable farming practices.	Future Needs: Certification system and fraud prevention mechanisms. Align regulations with species extinction risk and specific trade threats. Set quotas; enforce CITES procedures; improve reporting and training of national enforcement bodies. Future Research: Amphibian identification systems to enable certification. Recommendation: Measures that tailor regulations to prevent future zoonotic tran…
2	Cooper et al	International regulation of wildlife trade: Relevant legislation and organisations. 2022.	Review	To clarify and examines the areas, level, and content of the legislation that affect international wildlife trade; and their roles and influence on the trade.	Qualitative design	International legislation for wildlife trade involves (1) animal health; (2) animal welfare; and (3) international movement of endangered species. There are also policy and guidance documents for wildlife conservation within the wildlife trade or movement of wildlife.	Recommendations: Those who deal with international trade in wildlife (e.g. veterinarians) need an understanding of the relevant legislation (e.g. animal health, CITES provisions) for a successful and responsible management of wildlife movement. The veterinary community should be better utilized as the profession can significantly contribute to wildlife conservation and the prevention of zoonotic …
3	Kahn et al	The role of the World Trade Organization and the 'three sisters' (the World Organisation for Animal Health, the International Plant Protection Convention and the Codex Alimentarius Commission) in the control of invasive alien species and the preservation of biodiversity. 2010.	Article	To describe the role and responsibilities of the World Organisation for Animal Health, the International Plant Protection Convention, the Codex Alimentarius Commission, and the World Trade Organization Sanitary and Phytosanitary Committee in relation to the control of invasive alien species and the preservation of biodiversity.	Qualitative design	The World Organisation for Animal Health mandate does not specifically address the impact that a species may have on the biodiversity of an importing country. The International Plant Protection Convention mandate and program is mainly concerned with invasive alien species and biodiversity, whereas the Codex Alimentarius Commission is not involved in this field. The World Organisation for Animal H…	A future expansion of the World Organisation for Animal Health mandate would need to be decided by its Members and expertise and financial resources would be required.
4	Korwin et al	Verification of Legal Acquisition under the CITES Convention: The Need for Guidance on the Scope of Legality. 2019.	Article	To explore what laws are part of the protection of flora and fauna, i.e., the scope of legality of legal acquisition verifications under CITES.	Qualitative design	Although a CITES permit has the connotation of a wildlife shipment being legal, many CITES parties continue to not comply. Thus, developing guidance on how to ensure consistency in verifying legal acquisition becomes important to minimizing illegal wildlife trade, zoonotic transmission, and promoting conservation. A broader understanding of the legal acquisition finding will (1) draw from a body …	Future Needs: Develop further guidance on how to define the scope of legality through an international workshop or national, multi-stakeholder processes.
5	Neuwirth et al	The Regulation of Trade and Public Health in Asia-Pacific: A Case For "Inter-Regime Regulatory Co-opetition". 2015.	Article	To describe the major international legal regimes relevant for the global governance of public health and how to improve the existing global health governance framework.	Qualitative design	Developing a global health governance framework involves integrating several international legal regimes involved in health, including 1) international trade law, 2) international intellectual property law, 3) international competition law, 4) international private law, and 5) international health law. The international legal order governing global health issues is largely fragmented and lacks co…	There is difficulty in legally defining concepts related to health, (e.g. traditional medicine). Such a definition would only consider part of the larger continuum of perspectives and aspects that constitute health. Global health governance will be determined by how Asian policy-makers interact with Western governments.
6	Pires et al	Preventing Wildlife Crimes: Solutions That Can Overcome the 'Tragedy of the Commons'. 2011.	Review	To examine how alternative methods in reducing poaching can be applied to other wildlife crimes using the illegal parrot trade, the market for wildlife skins, and over-fishing as case studies to reduce the poaching and exploitation of species.	Qualitative design	National and international approaches to wildlife trade regulation may ignore the impacts on poor rural communities and attempts to conserve wildlife. Situational crime prevention may prevent the overexploitation of wildlife while promoting sustainable economic development. Situational crime prevention involves increasing the effort and risks, and changing the contextual environment to prevent ov…	Research Gap: The effectiveness of regulating trade versus banning trade, with which species and in which geographic regions. Future Needs: Need for political will and support of local stakeholders. Need to expand the definition of wildlife crime to include practices that harm wildlife, yet are legal (e.g. deforestation). Need to redefine the success of policies to address wildlife crimes.
7	Poissonnier et al	The role of the OIE in information exchange and the control of animal diseases, including zoonoses. 2013.	Review	To examine the role of the World Organization for Animal Health regarding information exchange and the control of animal diseases, including zoonoses.	Qualitative design	The OIE is a reference organisation for 1) scientific information and expertise on animal diseases and zoonoses; 2) international trade and the control of animal diseases and zoonoses; and 3) information-sharing among Member Countries on animal diseases and zoonoses through its a) standards and expertise; b) reference centres; c) World Animal Health Information System and Database; and d) coopera…	The World Organization for Animal Health's role in promoting transparent exchanges of animal health and scientific information among countries is vital for controlling animal diseases and zoonoses. Future Needs: Communication between livestock producers, private veterinarians, and public veterinarians is necessary, as well as between countries and with private international organizations.
8	Reeve, R.	The convention on international trade in endangered species of Wild Fauna and Flora (CITES). 2007.	Chapter from edited book: Making Treaties Work: Human Rights, Environment and Arms Control (pp. 134-160).	To discuss the legal basis for compliance and enforcement within CITES and the effectiveness of these mechanisms.	Qualitative design	Trade sanctions and the threat of trade sanctions provoke compliance and indirectly capacity building.	CITES is plagued by a lack of financial resources. Trade sanctions continues to face some resistance and fear from parties, but is increasingly used with opportunities for further mainstreaming and acceptance.
9	Thiermann, A. B.	International standards in mitigating trade risks. 2011.	Article	To describe the role of the World Organization for Animal Health to prevent the spread of animal diseases, including zoonoses, in international trade.	Qualitative design	World Organization for Animal Health provides international standards in mitigating trade risks through its work in best practices; capacity-building; collaboration and promotion of public-private partnerships; competence and credibility assurance; good governance; and dispute mediation.	Future Needs: Additional science-based international standards or an improved dispute resolution mechanism are not needed, but rather, a global commitment, and the necessary political will, to adhere fully to agreed international public trade standards.
10	Toland et al	Turning Negatives into Positives for Pet Trading and Keeping: A Review of Positive Lists. 2020.	Article	To review the implementation of positive lists, its issues, and functions to regulate the exotic pet trade.	Qualitative design	Positive lists do not include species unless rigorous scientific assessment has shown them to be suitable to be traded and kept as pets for reasons including public health and safety, animal welfare, conservation, environmental protection, and invasive species risk. Positive lists aid species conservation, protect biodiversity, safeguard animal welfare, and prevent zoonoses and other infections. …	Future Research: Impact assessment of positive lists in terms of preventing diverse present and future harms. Future Needs: Regulate exotic pet ownership to prevent zoonotic spillover potential among other reasons (e.g. public health and safety, species conservation, environmental preservation; animal welfare; and invasive species risk)
11	Vallat et al	Office of International Epizooties: Mission, Organization and Animal Health Code. 2011.	Chapter in edited book: Encyclopedia of Dairy Sciences: Second Edition (pp. 1-8).	To describe the history, structure, mandate, activities, and major publications of the World Organization for Animal Health to determine its efforts and importance in improving animal health and human health.	Qualitative design	World Organization for Animal Health is the global leader and reference organization in animal disease prevention and control, international cooperation on animal health issues (transparency and sharing of veterinary expertise among member countries), and the promotion of global safe trade in animal products. Demonstrated through the structure, mandate, activities, and major publications of the o…	Future Needs: Emphasis on capacity building of developing countries especially through the mutual cooperation and collaboration between developing and developed countries. Emphasis on Veterinary Services as a global public good. Governments must continue to foster closer cooperation with other countries, organizations, and sectors to support Veterinary Services and to share information.
12	Peros et al	Bushmeat, wet markets, and the risks of pandemics: Exploring the nexus through systematic review of scientific disclosures. 2021.	Review	To assess disease surveillance efforts within the bushmeat trade and wet markets globally by compiling zoonotic health risks based on serological examinations, and gauge perceptions of health risks associated with bushmeat and wet markets.	Mixed methods design	Scientific investigations on bushmeat and wet markets retroactively follow disease outbreaks. Oversight of bushmeat, wet markets, and disease are handled separately by different governing bodies. This fails to acknowledge the synergistic risks from the interface of these three issues. Future disease outbreaks can be prevented by tackling the three pillars of pandemics: bushmeat, wet markets, and …	An interdisciplinary framework is vital to address the nexus between bushmeat, wet markets, and disease. Research Gap: Bushmeat studies are lacking in Asia and South America - focus is on Africa. Research Need: Standardize perception-based studies grounded in quantitative analyses to inform educational campaigns aimed at raising awareness and conveying zoonotic risks associated with bushmeat. Rec…
13	Wingard, et al	Wildlife Trade, Pandemics and the Law: Fighting This Year’s Virus with Last Year’s Law. 2020.	Review	To review international instruments and responses, and assess the national implementation of a variety of areas of law related to zoonotic disease risk and wildlife trade.	Qualitative design	Legal responses to managing zoonotic disease at the international and national levels are widespread but have not yet evolved sufficiently to address the risks posed by wildlife trade. There is no international framework specifically and comprehensively addressing pathogens of wild animal origin. There is a focus on human health and diseases spread between humans, rather than animals that spread …	Research Gaps: Match legal tools identified with field practices and market dynamics to test the value of these tools and to identify others. Identify best practices for the prevention and control of zoonotic disease risks associated with wildlife trade. Future Needs: Define and include wildlife in legislation apart from domestic animals; further connect animal health and welfare, indigenous righ…
14	Huang, et al	Will the COVID-19 outbreak be a turning point for China's wildlife protection: New developments and challenges of wildlife conservation in China. 2021.	Policy analysis	To discuss the developments and limitations of the current wildlife legislation in China, and the recommendations for improving Chinese wildlife conservation to better protect biodiversity and reduce risks of spreading zoonotic diseases to humans.	Qualitative design	The current wildlife protection defined by the law does not apply to approximately 1100 species that are not listed as rare or endangered, and is criticized for being outdated and inconsistent. The law also has many ambiguous categories where wildlife can still be utilized for commercial use such as consumption of fur, traditional medicine, and captive breeding, even for some species included in …	There is support for China's wildlife protection law despite severe implementation challenges.
15	Romero-Vidal et al	Confounding Rules Can Hinder Conservation: Disparities in Law Regulation on Domestic and International Parrot Trade within and among Neotropical Countries. 2022.	Article	To review existing national legislation dealing with the trapping, domestic trade and keeping of native parrots as pets, and to compare this information with legal exports reported by CITES to assess differences between the enforcement of international and national trade regulations.	Quantitative design	Only two countries (Guyana and Suriname) currently allow the capture, trade and possession of native parrots, while Peru allowed international legal trade until recently. The other countries have banned parrot trade from years to decades ago. _x000D_ However, the timing of implementation of international and national trade regulations varied greatly between countries, with half of them continuing…	Recommendations: The implementation of regulations without solving deeper underlying problems such as corruption of the authorities or lack of resources is insufficient, but greater knowledge of this complex legislative network can help in the essential points to combat these illegal practices, such as awareness raising awareness or in promoting research and funding. Neotropical countries are urg…
16	Reino et al	Networks of global bird invasion altered by regional trade ban. 2017.	Article	To analyze the global trade network of wild-caught birds from 1995 to 2011 as reported by CITES to determine how wildlife trade influences invasion risk.	Quantitative design	Although regional bans can curtail invasion risk globally, to be fully effective and prevent rerouting of trade flows, bans should be global. However, by definition of their regional nature, these bans cannot eliminate trade-driven invasion risk fully.	Recommendation: Network models can be used to identify countries or regions emerging as central to these newly formed trade relations, where new invasions may thus be likely to occur. Future Needs: Investing in better biosecurity, surveillance for likely high-risk invasive species, and improved socio-economic governance in such countries will enable the global community to more effectively preven…
17	Xiao et al	Why do we need a wildlife consumption ban in China? 2021.	Policy analysis	To analyze why a ban is necessary in China and how its efficacy can be sustained in the future and contribute to global wildlife conservation and human health.	Qualitative design	Current wildlife trade regulations do not function as expected due to outdated protected species lists, insufficient cross-sector collaboration, and weak restrictions and law enforcement on farming and trading of species. The lack of quarantine standards for wildlife and increased wildlife farming in recent years pose great risks for food safety and public health. In addition, wildlife consumptio…	Recommendation: A long-term mechanism is needed to reduce the demand of wild animal products and improve effective management is needed.
18	Koh et al	The value of China's ban on wildlife trade and consumption. 2021.	Article	To summarize the development of China's wildlife trade and consumption ban and recommend ways forward.	Qualitative design	The authors argue that while China’s decision to ban the trade and consumption of terrestrial wild animals is controversial, it is a viable response to the COVID-19 pandemic.	Future Needs: Need for participation of public and NGOs. Need to provide sufficient support to marginalized groups that may be affected by the ban to ensure behavioural change after the ban. Stop further degradation and destruction of wildlife habitats to further mitigate the risk of zoonotic disease transmission.
19	D'Cruze et al	Clouded in mystery: the global trade in clouded leopards. 2015.	Article	To assess the impact, and describe the trends of the global trade in clouded leopards.	Mixed methods design	CITES records contradictory and incomplete, with data on source country particularly lacking. Shift from animals of unspecified origin for zoological purposes toward commercial trade in captive bred clouded leopards. Increase in illegal poaching of clouded leopard parts for traditional medicine and meat for subsistence.	Research Gaps: Need for research into clouded leopard trade dynamics, e.g. type, volume, trade routes, and attitudes of poachers, traders, and consumers. Recommendation: Extend existing trade bans to include commercial trade in captive bred individuals."
20	Heinrich et al	Strengthening protection of endemic wildlife threatened by the international pet trade: The case of the Australian shingleback lizard. 2022.	Article	To investigate and characterize the international trade in shingleback lizards by summarizing Australian seizure data and international online trade data to curtail the illegal trade in nationally protected species found in international trade.	Mixed methods design	Despite domestic regulation and enforcement of regulation, an international supply chain exists for a protected endemic Australian reptile that involves illegal extraction from the wild, smuggling, and international trade. Contradictory legal frameworks exist in which the import into and trade between other countries is not illegal despite the need for and absence of a federal export permit. Thes…	Recommendation: Listing T. rugosa in Appendix III of the CITES is a meaningful way to provide other countries with the legal means to confiscate illegally exported shinglebacks from Australia.
21	Foster et al	Holding governments accountable for their commitments: CITES Review of Significant Trade for a very high-volume taxon. 2021.	Article	To identify best practices in the Review of Significant Trade CITES process.	Mixed methods design	The Review process did not clearly lead to sustainable trade, the objective of the process. It is common that major exporting Parties are released from taking action under the Review process by declaring suspensions in export that are ultimately unreliable. Recommendations for action under the Review process were constrained by precedents for other taxa and generally lacked metrics to evaluate pr…	Recommendations: 1) CITES must insist on outcomes and impacts; 2) CITES must scrutinize and track declarations of export suspension to promote meaningful export regulation; 3) Review recommendations should be tailored to the Party and the species and should have clear metrics for evaluation and success; 4) taxon experts should have a formalized role in the Review process; and 5) a funding mechani…
22	Chen et al	Five years of the ivory ban in China: Developments, limitations, and potential for improvement. 2023.	Article	To identify the development, limitations, and potential for improvement of China's 2018 ban of ivory importation for commercial purposes, and domestic ivory sales.	Qualitative design	The ivory ban closed domestic sales and banned trophy ivory and pre-convention ivory imports. However, the sentencing exemptions that enable a greater ivory valuation for exemption, the exemptions for returning and auctioning ivory cultural relics, gifting ivory gifts, and the unrestricted mammoth ivory trade weaken China's ban on ivory and its conservation potential. The effectiveness of China's…	Recommendations: Policymakers should consider changing standards for sentencing of illegal ivory trade, setting exemption qualifications for ivory cultural relics, formulating control measures for ivory gift exchange and regulating the mammoth ivory trade to strengthen control of ivory markets.
23	Pratt et al	Identifying inconsistencies in exotic pet regulations that perpetuate trade in risky species. 2023.	Article	To identify inconsistencies in regulations and the potential for information asymmetries and moral hazard within the exotic pet trade in the United States.	Qualitative design	Definitions and classifications for regulating different vertebrate taxa varied greatly across states, and the terms ‘pet’ and ‘companion animal’ were poorly defined and inconsistent across states. States implemented regulations that permit trade in exotic vertebrate pets that are banned from import into the US owing to public health and conservation concerns. Once species have been imported into…	Recommendation: Need for a federally enforced list of vertebrate species that may be traded as pets, with all other vertebrate species banned from the exotic pet trade unless their potential invasion and disease risks have been assessed and demonstrated to be low or non-existent.
24	Viens et al	Carving the meat at the joint: The role of defining how animals are viewed and treated in the governance of (re-)emergent pandemic zoonoses in international law. 2023.	Article	To examine the current international legal instruments for the regulation of human–animal interactions relevant to preventing, preparing, and responding to pandemic zoonoses.	Qualitative design	There is a lack of consensus and devolution of the definition and categorization of animals within international law to different individual governance systems. The international legal instruments that wildlife trade and zoonotic spillover governance systems use reflect different ways of viewing and treating animals. This has led to a fragmented approach to the regulation of human–animal interact…	The various ways in which animals are viewed and treated in international law reflects a fragmentation of conceptualizations and practices involving animals between global governance systems. Continuing to function within this fragmented framework without considering how to manage or integrate these contextual differences presents a serious challenge to our ability to effectively govern the preve…
25	Mendelson et al	Anatomy of a bushmeat commodity chain in Takoradi, Ghana. 2003.	Article	To explain how individuals enter the bushmeat trade of Sekondi-Takoradi in Ghana, how benefits from the bushmeat trade are distributed between the actors, and how the bushmeat trade is regulated.	Mixed methods design	In Sekondi-Takoradi, Ghana, the bushmeat trade is largely unregulated by either state or local institutions, and there is no evidence of any individual actors or actor groups exerting control over the market. Bushmeat use is governed by the Wild Animal Preservation Act 1961 (Act 43) which specifies those species that are protected from hunting and the extent of this protection by age class (young…	The Sekondi-Takoradi bushmeat commodity chain is characterized by a relatively evenly dispersed pattern of power and profit along the chain, a free market with no restrictions on sale or purchase and individual actors freely shopping around for lowest prices, and likely to be producer driven than buyer driven.
26	Chaber et al	Examining the international bushmeat traffic in Belgium: A threat to conservation and public health. 2023.	Article	To estimate the nature and scale of illegal meat entering and transiting through Belgium via commercial flights from Africa from 2017 to 2018.	Mixed methods design	EU Animal Health legislation [Regulation (EC) 206/2009 and consolidated version, repealed by Regulation (EU) 2019/2122 and consolidated version in 2019]: The import of personal consignments of meat from third countries into the EU is prohibited. EU Wildlife Trade legislation [Regulation (EC) 338/97 on the protection of species of wild fauna and flora by regulating trade therein, with the most rec…	Recommendation: Regulations need to be tailored towards enabling border control authorities to implement interventions along the supply chain, and to seize meat products and to promptly commence the prosecution of potential CITES infringements, even before species or CITES confirmation, to deter future trafficking attempts.
27	Muboko	The role of transfrontier conservation areas and their institutional framework in natural resource-based conflict management: A review. 2017	Article	To understand the role transfrontier conservation areas and their institutions play in the promotion of peace and cooperation in areas where they have been established in the Southern African Development Community, and the challenges these areas face in addressing conservation-based conflicts and promoting cooperation.	Qualitative design	The existence of transfrontier conservation area structures can be considered as indicators of functional collaboration among stakeholders, promoting regional peace and cooperation, as transfrontier conservation areas promote cooperation in the management of contested shared natural resources (i.e. wild animals, migratory species, and pastures for livestock). Transfrontier conservation areas vary…	Ongoing gaps in transfrontier conservation area institutional structures include weak institutional links with local communities, inadequate or poor resource tenure systems and policies, inadequate inclusivity mechanisms and questionable cross-border security mechanisms.
28	Svensson et al	Shedding light on the trade in nocturnal galagos. 2021.	Article	To provide baseline data, to determine whether the trade in galagos within and across their African range countries is sustainable or not, and to review the national level legislation relevant to galago trade in each of the African range countries in order to make recommendations for improved policy, enforcement and conservation interventions.	Mixed methods design	The authors found all galago range countries to have some level of protection for some or all of their native galago species in their national legislation, as per CITES obligations. The terminology used in the legislation was often similar but could mean very different things, fully or partially protected, for example, meaning different levels of protection in each country. Seven of the range cou…	The authors urge galago range countries to adequately protect all species, to ensure legal trade is effectively regulated, and to adequately enforce legislation prohibiting the use and trade in galagos in range countries. Further research into the drivers behind the use and trade of galagos should be initiated in countries with high levels of use and trade to further inform conservation and polic…
29	Van Vliet et al	Sustainable Wildlife Management and Legal Commercial Use of Bushmeat in Colombia: The Resource Remains at the Cross-Road. 2015.	Article	To identify opportunities and bottlenecks for the sustainable use of bushmeat and legal commercial hunting by rural communities in Colombia.	Qualitative design	In 1978, Decree 1608 was issued, regulating the Code of Natural Resources regarding wildlife and its products, and establishing the competency of the administrative entities (INDERENA and Autonomous Regional Corporations) to issue the permits for commercial hunting and set harvesting quotas upon submission of studies by the applicant and upon approval by the national government. Commercial huntin…	The existence of commercial hunting despite the de facto inability to obtain hunting licenses shows that current wildlife laws fail to control the trade and rather lead to the inability of local and national institutions to monitor the underground trade chains. Recommendations: 1) A better cooperation and articulation between the different national institutions (Ministry of Environment, Ministry …
30	Mukaratirwa et al	Trichinella infections in animals and humans in sub-Saharan Africa: A review. 2013.	Article	To provide information on Trichinella infection in humans, livestock and wildlife in sub-Saharan Africa in light of the creation of Transfrontier Conservation Areas.	Mixed methods design	The creation of Transfrontier Conservation Areas in the sub-Saharan region is expected to increase the association of wildlife with domestic animals, particularly in rural areas at the edge of protected areas and thereby may increase the risk for incursion of Trichinella spp. into the human food chain, and therefore the risk of Trichinella spp. infections in humans in sub-Saharan Africa.	Sampling of wildlife hosts from protected areas of most sub-Sahara African countries is required to fully map the distribution of Trichinella species/genotypes in this region. More structured field surveys are still needed to determine the sylvatic host distribution of the different Trichinella taxa. Biological data of the Trichinella taxa in both wild and domestic animals of sub-Saharan Africa i…
31	CITES	Reducing the risk of zoonotic disease emergence associated with international wildlife trade: CITES and WOAH enter new agreement. 2024.	News release	To publicize and provide background on the new collaboration between CITES and WOAH towards reducing the risk of zoonotic spillover related to the international wildlife trade.	N/A	The CITES Secretariat concluded a Memorandum of Understanding with the World Organisation for Animal Health aimed at further reducing risk of zoonotic disease emergence associated with international wildlife trade. Critical areas of mutual interest include the safe, traceable, and legal international trade in wild species of animals, identification of zoonotic disease risks associated with CITES …	The collaborative efforts demonstrate a collective commitment to safeguarding global health while preserving biodiversity.
32	World Organisation for Animal Health	Guidelines for Addressing Disease Risks in Wildlife Trade. 2024.	Operational guidance	To present a high-level framework to assess risk and identify risk-management strategies for zoonotic spillover in wildlife trade.	Qualitative design	The guidelines are intended for authorities with a mandate related to animal health and welfare, public health, or wildlife management and trade; scales include the local, sub-national, national, regional and international levels; and can be applied across the spectrum of interfaces for wildlife, domestic animals and humans at wildlife markets, traditional food markets selling wildlife or their p…	Recommendations: Use a One Health approach. Establish transparent, replicable and science-based decision-making processes. Conduct risk analyses, use multi-hazard risk management strategies that balance risks, tailor risk management strategies to the specific socio-ecological conditions and local context. Identify, document and measure potential unintended consequences of the risk management stra…
