# Supplementary material for: Preventing zoonotic spillover through regulatory frameworks governing wildlife trade: A scoping review
Source: PLoS One. 2025 Jan 6;20(1):e0312012. doi: 10.1371/journal.pone.0312012 (PMC11703008; doi:10.1371/journal.pone.0312012)
Supplement: S3 Table — (XLSX) [file pone.0312012.s003.xlsx]

## Sheet: Articles
Reference	Citation	Included/Excluded	Reason for Exclusion
1	New stars in the conservation show. (2004). [Short Survey]. New Scientist, 182(2452), 9. https://www.scopus.com/inward/record.uri?eid=2-s2.0-3042690829&partnerID=40&md5=ae52557c3cbfb2a665dc3cc7f071e611	Excluded	Lack of consideration of regulatory approaches or institutional roles governing activities or uses of wildlife that foster zoonotic spillover.
2	Environmentalists accuse Singapore of illegal trade in endangered timber. (2004). [Note]. Recycled Paper News, 14(2), 9-10. https://www.scopus.com/inward/record.uri?eid=2-s2.0-1642617907&partnerID=40&md5=df33daf841345b56df711e46a60ea1bf	Excluded	Lack of consideration of regulatory approaches or institutional roles governing activities or uses of wildlife that foster zoonotic spillover.
3	Developing standards for fairer trade. (2004). [Note]. Veterinary Record, 155(14), 405. https://www.scopus.com/inward/record.uri?eid=2-s2.0-6344284679&partnerID=40&md5=b71c329934fa14c5762018708d46f752	Excluded	Lack of consideration of institutional roles governing activities or uses of wildlife that foster zoonotic spillover.
4	Recent development and issues in the global markets for animal products. (2004). [Book chapter Conference paper]. Animal health: a breakpoint in economic development? The 11th International Conference of the Association of Institutions for Tropical Veterinary Medicine and 16th Veterinary Association Malaysia Congress, 67. https://ezproxy.library.yorku.ca/login?url=http://ovidsp.ovid.com/ovidweb.c…	Excluded	Lack of consideration of regulatory approaches or institutional roles governing activities or uses of wildlife that foster zoonotic spillover.
5	Rojas, H., Stuardo, L., & Benavides, D. (2005). Animal health policies and practices in the Americas: Preliminary study. [Spanish] [Politicas y practicas de bienestar animal en los paises de America: Estudio preliminar.]. OIE Revue Scientifique et Technique, 24(2), 549-565. https://ezproxy.library.yorku.ca/login?url=http://ovidsp.ovid.com/ovidweb.cgi?T=JS&CSC=Y&NEWS=N&PAGE=fulltext&D=emed9&AN=416…	Excluded	Lack of consideration of regulatory approaches or institutional roles governing activities or uses of wildlife that foster zoonotic spillover.
6	Williams, V. L., Witkowski, E. T. F., & Balkwill, K. (2007). Relationship between bark thickness and diameter at breast height for six tree species used medicinally in South Africa [Article]. South African Journal of Botany, 73(3), 449-465. https://doi.org/10.1016/j.sajb.2007.04.001	Excluded	Lack of consideration of regulatory approaches governing activities or uses of wildlife that foster zoonotic spillover.
7	Reeve, R. (2007). The convention on international trade in endangered species of Wild Fauna and Flora (CITES). In Making Treaties Work: Human Rights, Environment and Arms Control (pp. 134-160). Cambridge University Press. https://doi.org/10.1017/CBO9780511494345.008	Excluded	Duplicate search result.
8	Fasina, F. O., Bisschop, S. P. R., Joannis, T. M., Lombin, L. H., & Abolnik, C. (2009). Molecular characterization and epidemiology of the highly pathogenic avian influenza H5N1 in Nigeria [Article]. Epidemiology and Infection, 137(4), 456-463. https://doi.org/10.1017/S0950268808000988	Excluded	Lack of consideration of regulatory approaches or institutional roles governing activities or uses of wildlife that foster zoonotic spillover.
9	Profiles of 18 textile and apparel companies in indonesia. (2010). [Article]. Textile Outlook International(148), 57-97. https://www.scopus.com/inward/record.uri?eid=2-s2.0-78651453270&partnerID=40&md5=01a5c50803720ddf2a798967efe4ccaa	Excluded	Lack of consideration of regulatory approaches or institutional roles governing activities or uses of wildlife that foster zoonotic spillover.
10	Profiles of 18 textile and apparel companies in indonesia. (2010). [Article]. Textile Outlook International(148), 57-97. https://www.scopus.com/inward/record.uri?eid=2-s2.0-78651453270&partnerID=40&md5=01a5c50803720ddf2a798967efe4ccaa	Excluded	Duplicate search result.
11	Rosen, G. E., & Smith, K. F. (2010). Summarizing the evidence on the international trade in illegal wildlife [Article]. EcoHealth, 7(1), 24-32. https://doi.org/10.1007/s10393-010-0317-y	Excluded	Lack of consideration of regulatory approaches or institutional roles governing activities or uses of wildlife that foster zoonotic spillover.
12	Vincent, A. C. J., Foster, S. J., & Koldewey, H. J. (2011). Conservation and management of seahorses and other Syngnathidae. Journal of Fish Biology, 78(6), 1681-1724. https://doi.org/10.1111/j.1095-8649.2011.03003.x	Excluded	Lack of consideration of regulatory approaches or institutional roles governing activities or uses of wildlife that foster zoonotic spillover.
13	National wildlife disease surveillance systems. (2011). [Book chapter Conference paper]. Animal health and biodiversity: preparing for the future Compendium of the OIE Global Conference on Wildlife, Paris, France. https://ezproxy.library.yorku.ca/login?url=http://ovidsp.ovid.com/ovidweb.cgi?T=JS&CSC=Y&NEWS=N&PAGE=fulltext&D=cagh&AN=20123209260 https://ocul-yor.primo.exlibrisgroup.com/openurl/01OC…	Excluded	Lack of consideration of regulatory approaches or institutional roles governing activities or uses of wildlife that foster zoonotic spillover.
14	Edmunds, K., Roberton, S. I., Few, R., Mahood, S., Bui, P. L., Hunter, P. R., & Bell, D. J. (2011). Investigating Vietnam's ornamental bird trade: Implications for transmission of zoonoses [Article]. EcoHealth, 8(1), 63-75. https://doi.org/10.1007/s10393-011-0691-0	Excluded	Lack of consideration of regulatory approaches governing activities or uses of wildlife that foster zoonotic spillover.
15	Smith-Hall, C., Larsen, H. O., & Pouliot, M. (2012). People, plants and health: A conceptual framework for assessing changes in medicinal plant consumption [Article]. Journal of Ethnobiology and Ethnomedicine, 8, 43. https://doi.org/http://dx.doi.org/10.1186/1746-4269-8-43	Excluded	Lack of consideration of regulatory approaches or institutional roles governing activities or uses of wildlife that foster zoonotic spillover.
16	Doukakis, P., Pikitch, E. K., Rothschild, A., DeSalle, R., Amato, G., & Kolokotronis, S. O. (2012). Testing the effectiveness of an international conservation agreement: Marketplace forensics and CITES Caviar trade regulation [Article]. PLoS ONE, 7(7), Article e40907. https://doi.org/10.1371/journal.pone.0040907	Excluded	Lack of consideration of regulatory approaches governing activities or uses of wildlife that foster zoonotic spillover.
17	Pricing: a management technology for goat meat market in Bangladesh using simultaneous equation model. (2013). [Journal article]. International Journal of Bio resource and Stress Management, 4(3), 435-443. https://ezproxy.library.yorku.ca/login?url=http://ovidsp.ovid.com/ovidweb.cgi?T=JS&CSC=Y&NEWS=N&PAGE=fulltext&D=cagh&AN=20143028833 https://ocul-yor.primo.exlibrisgroup.com/openurl/01OCUL_YOR/0…	Excluded	Lack of consideration of regulatory approaches or institutional roles governing activities or uses of wildlife that foster zoonotic spillover.
18	Luo, J., Yan, D., Song, J., Zhang, D., Xing, X., Han, Y., Yang, M., Dong, X., Peng, C., Chen, S., & Xiao, X. (2013). A strategy for trade monitoring and substitution of the organs of threatened animals. Scientific reports, 3, 3108. https://doi.org/http://dx.doi.org/10.1038/srep03108	Excluded	Lack of consideration of regulatory approaches or institutional roles governing activities or uses of wildlife that foster zoonotic spillover.
19	Thomson, G. R., Penrith, M. L., Atkinson, M. W., Thalwitzer, S., Mancuso, A., Atkinson, S. J., & Osofsky, S. A. (2013). International Trade Standards for Commodities and Products Derived from Animals: The Need for a System that Integrates Food Safety and Animal Disease Risk Management. Transboundary and Emerging Diseases, 60(6), 507-515. https://doi.org/http://dx.doi.org/10.1111/tbed.12164	Excluded	Lack of consideration of regulatory approaches governing activities or uses of wildlife that foster zoonotic spillover.
20	The harvest of wildlife for bushmeat and traditional medicine in East, South and Southeast Asia: current knowledge base, challenges, opportunities and areas for future research. (2014). [Bulletin]. CIFOR Occasional Paper, 115(46). https://ezproxy.library.yorku.ca/login?url=http://ovidsp.ovid.com/ovidweb.cgi?T=JS&CSC=Y&NEWS=N&PAGE=fulltext&D=cagh&AN=20153426499 https://ocul-yor.primo.exlibrisgroup…	Excluded	Lack of consideration of regulatory approaches or institutional roles governing activities or uses of wildlife that foster zoonotic spillover.
21	Bovine spongiform encephalopathy: the surveillance between past and future. (2014). [Journal article]. Large Animal Review, 20(3), 99-102. https://ezproxy.library.yorku.ca/login?url=http://ovidsp.ovid.com/ovidweb.cgi?T=JS&CSC=Y&NEWS=N&PAGE=fulltext&D=cagh&AN=20153008419 https://ocul-yor.primo.exlibrisgroup.com/openurl/01OCUL_YOR/01OCUL_YOR:YOR_DEFAULT?sid=OVID:caghdb&id=pmid:&id=doi:&issn=1124-45…	Excluded	Lack of consideration of regulatory approaches or institutional roles governing activities or uses of wildlife that foster zoonotic spillover.
22	Napp, S., Chevalier, V., Busquets, N., Calistri, P., Casal, J., Attia, M., Elbassal, R., Hosni, H., Farrag, H., Hassan, N., Tawfik, R., Abd Elkader, S., & Bayomy, S. (2018). Understanding the legal trade of cattle and camels and the derived risk of Rift Valley Fever introduction into and transmission within Egypt. PLoS Neglected Tropical Diseases, 12(1), Article e0006143. https://doi.org/http://d…	Excluded	Lack of consideration of regulatory approaches or institutional roles governing activities or uses of wildlife that foster zoonotic spillover.
23	Can, Ö. E., D'Cruze, N., & Macdonald, D. W. (2019). Dealing in deadly pathogens: Taking stock of the legal trade in live wildlife and potential risks to human health [Article]. Global Ecology and Conservation, 17, Article e00515. https://doi.org/10.1016/j.gecco.2018.e00515	Excluded	Lack of consideration of regulatory approaches or institutional roles governing activities or uses of wildlife that foster zoonotic spillover.
24	United States Requests Consultations Regarding Peru's Environmental Obligations under Bilateral Trade Agreement. (2019). [Review]. American Journal of International Law, 400-404. https://doi.org/10.1017/ajil.2019.11	Excluded	Lack of consideration of regulatory approaches governing activities or uses of wildlife that foster zoonotic spillover.
25	Status of novel coronavirus disease 2019 (COVID-19) and animal production. (2020). [Journal article]. Frontiers in Veterinary Science, 6(November). https://doi.org/http://dx.doi.org/10.3389/fvets.2020.586919	Excluded	Lack of consideration of regulatory approaches or institutional roles governing activities or uses of wildlife that foster zoonotic spillover.
26	Ablayeva, B., Ames, G. C. W., Gunter, L. F., & Houston, J. E. (2004). U.s. market share for poultry meat in russia: Trade policy and exchange rate effects [Article]. Journal of East-West Business, 10(2), 29-43. https://doi.org/10.1300/J097v10n02_03	Excluded	Lack of consideration of regulatory approaches or institutional roles governing activities or uses of wildlife that foster zoonotic spillover.
27	Ablayeva, B., Ames, G. C. W., Gunter, L. F., & Houston, J. E. (2004). U.s. market share for poultry meat in russia: Trade policy and exchange rate effects [Article]. Journal of East-West Business, 10(2), 29-43. https://doi.org/10.1300/J097v10n02_03	Excluded	Duplicate search result.
28	Aguirre, A. A., Gore, M. L., Kammer-Kerwick, M., Curtin, K. M., Heyns, A., Preiser, W., & Shelley, L. I. (2021). Opportunities for Transdisciplinary Science to Mitigate Biosecurity Risks From the Intersectionality of Illegal Wildlife Trade With Emerging Zoonotic Pathogens. Frontiers in Ecology and Evolution, 9, Article 604929. https://doi.org/10.3389/fevo.2021.604929	Excluded	Lack of consideration of regulatory approaches or institutional roles governing activities or uses of wildlife that foster zoonotic spillover.
29	Aguirre, A. A., Gore, M. L., Kammer-Kerwick, M., Curtin, K. M., Heyns, A., Preiser, W., & Shelley, L. I. (2021). Opportunities for Transdisciplinary Science to Mitigate Biosecurity Risks From the Intersectionality of Illegal Wildlife Trade With Emerging Zoonotic Pathogens [Article]. Frontiers in Ecology and Evolution, 9, Article 604929. https://doi.org/10.3389/fevo.2021.604929	Excluded	Duplicate search result.
30	Alacs, E., & Georges, A. (2008). Wildlife across our borders: A review of the illegal trade in Australia [Review]. Australian Journal of Forensic Sciences, 40(2), 147-160. https://doi.org/10.1080/00450610802491382	Excluded	Lack of consideration of regulatory approaches or institutional roles governing activities or uses of wildlife that foster zoonotic spillover.
31	Alacs, E., & Georges, A. (2008). Wildlife across our borders: A review of the illegal trade in Australia [Review]. Australian Journal of Forensic Sciences, 40(2), 147-160. https://doi.org/10.1080/00450610802491382	Excluded	Duplicate search result.
32	Alacs, E., & Georges, A. (2008). Wildlife across our borders: A review of the illegal trade in Australia [Review]. Australian Journal of Forensic Sciences, 40(2), 147-160. https://doi.org/10.1080/00450610802491382	Excluded	Duplicate search result.
33	Alaeibakhsh, S., & Ardakani, Z. (2012). Quantifying the trade effects of SPS and TBT agreements on export of pistachios from Iran [Article]. World Applied Sciences Journal, 16(5), 637-641. https://www.scopus.com/inward/record.uri?eid=2-s2.0-84856741343&partnerID=40&md5=cf0c848b4e9ad9cc812ca22d3be0fff3	Excluded	Lack of consideration of institutional roles governing activities or uses of wildlife that foster zoonotic spillover.
34	Alexander, K. (2014). The Lacey Act: Protecting the environment by restricting trade. In Invasive Species: Selected Laws and the Role of Federal Agencies (pp. 107-134). Nova Science Publishers, Inc. https://www.scopus.com/inward/record.uri?eid=2-s2.0-84948763765&partnerID=40&md5=2185bad70cc01eef826e4204e71afa72	Excluded	Lack of consideration of institutional roles governing activities or uses of wildlife that foster zoonotic spillover.
35	Altherr, S. (2001). The relevance of the use of wild animals in traditional Chinese medicine to the conservation of animal species [Review]. Chinesische Medizin, 16(4), 143-151. https://www.scopus.com/inward/record.uri?eid=2-s2.0-0035673752&partnerID=40&md5=a8b9c5aa86df2da041ab674b35800f8d	Excluded	Lack of consideration of regulatory approaches governing activities or uses of wildlife that foster zoonotic spillover.
36	Altherr, S., & Lameter, K. (2020). The rush for the rare: Reptiles and amphibians in the european pet trade [Article]. Animals, 10(11), 1-14, Article 2085. https://doi.org/10.3390/ani10112085	Excluded	Lack of consideration of regulatory approaches or institutional roles governing activities or uses of wildlife that foster zoonotic spillover.
37	Altherr, S., & Lameter, K. (2020). The rush for the rare: Reptiles and amphibians in the european pet trade [Article]. Animals, 10(11), 1-14, Article 2085. https://doi.org/10.3390/ani10112085	Excluded	Duplicate search result.
38	Altherr, S., & Lameter, K. (2020). The rush for the rare: Reptiles and amphibians in the european pet trade [Article]. Animals, 10(11), 1-14, Article 2085. https://doi.org/10.3390/ani10112085	Excluded	Duplicate search result.
39	Alves, R. R. N., Oliveira, T. P. R., Rosa, I. L., & Cunningham, A. B. (2013). Marine invertebrates in traditional medicines. In Animals in Traditional Folk Medicine: Implications for Conservation (pp. 263-287). Springer-Verlag Berlin Heidelberg. https://doi.org/10.1007/978-3-642-29026-8_12	Excluded	Lack of consideration of regulatory approaches governing activities or uses of wildlife that foster zoonotic spillover.
40	Alves, R. R. N., Souto, W. M. S., & Barboza, R. R. D. (2010). Primates in traditional folk medicine: A world overview [Review]. Mammal Review, 40(2), 155-180. https://doi.org/10.1111/j.1365-2907.2010.00158.x	Excluded	Lack of consideration of regulatory approaches governing activities or uses of wildlife that foster zoonotic spillover.
41	Alves, R. R. N., Souto, W. M. S., & Barboza, R. R. D. (2010). Primates in traditional folk medicine: A world overview [Review]. Mammal Review, 40(2), 155-180. https://doi.org/10.1111/j.1365-2907.2010.00158.x	Excluded	Duplicate search result.
42	Alves, R. R. N., Souto, W. M. S., & Barboza, R. R. D. (2010). Primates in traditional folk medicine: A world overview [Review]. Mammal Review, 40(2), 155-180. https://doi.org/10.1111/j.1365-2907.2010.00158.x	Excluded	Duplicate search result.
43	Andersen, S. K., Staerk, J., Kalhor, E., Natusch, D. J. D., da Silva, R., Pfau, B., & Conde, D. A. (2021). Economics, life history and international trade data for seven turtle species in Indonesian and Malaysian farms. Data in Brief, 34, Article 106708. https://doi.org/10.1016/j.dib.2020.106708	Excluded	Duplicate search result.
44	Andersen, S. K., Staerk, J., Kalhor, E., Natusch, D. J. D., da Silva, R., Pfau, B., & Conde, D. A. (2021). Economics, life history and international trade data for seven turtle species in Indonesian and Malaysian farms [Data Paper]. Data in Brief, 34, Article 106708. https://doi.org/10.1016/j.dib.2020.106708	Excluded	Lack of consideration of regulatory approaches or institutional roles governing activities or uses of wildlife that foster zoonotic spillover.
45	Andersson, A., & Gibson, L. (2018). Missing teeth: Discordances in the trade of hippo ivory between Africa and Hong Kong [Article]. African Journal of Ecology, 56(2), 235-243. https://doi.org/10.1111/aje.12441	Excluded	Lack of consideration of regulatory approaches or institutional roles governing activities or uses of wildlife that foster zoonotic spillover.
46	Antonopoulos, G. A., Hall, A., Large, J., & Shen, A. Q. (2020). Counterfeit goods fraud: an account of its financial management. European Journal on Criminal Policy and Research, 26(3), 357-378. https://doi.org/10.1007/s10610-019-09414-6	Excluded	Lack of consideration of regulatory approaches or institutional roles governing activities or uses of wildlife that foster zoonotic spillover.
47	Appiah, S., Revitt, M., Jones, H., Vu, M., Simmonds, M., & Bell, C. (2017). Antiinflammatory and Hepatoprotective Medicinal Herbs as Potential Substitutes for Bear Bile. In International Review of Neurobiology (Vol. 135, pp. 149-180): Academic Press Inc.	Excluded	Lack of consideration of regulatory approaches governing activities or uses of wildlife that foster zoonotic spillover.
48	Ardiantoro, A., Hamidy, A., & Kurniawan, N. (2021). Evaluation on the legal trade of tokay gecko (Lacertidae; gekkonidae; gekko gecko linnaeus, 1758) in Indonesia [Article]. Journal of Tropical Life Science, 11(1), 93-100. https://doi.org/10.11594/jtls.11.01.12	Excluded	Lack of consideration of regulatory approaches or institutional roles governing activities or uses of wildlife that foster zoonotic spillover.
49	Ardiantoro, A., Hamidy, A., & Kurniawan, N. (2021). Evaluation on the legal trade of tokay gecko (Lacertidae; gekkonidae; gekko gecko linnaeus, 1758) in Indonesia [Article]. Journal of Tropical Life Science, 11(1), 93-100. https://doi.org/10.11594/jtls.11.01.12	Excluded	Duplicate search result.
50	Arkhipova, M. V., Bormotova, E. G., Yakushevskaya, E. A., Golovin, Y. O., & Arsentyeva, V. S. (2021). International cooperation in the fight against environmental crime: A modern mechanism for combating illegal trade in wildlife. In Studies in Systems, Decision and Control (Vol. 316, pp. 889-897): Springer Science and Business Media Deutschland GmbH.	Excluded	Lack of consideration of regulatory approaches or institutional roles governing activities or uses of wildlife that foster zoonotic spillover.
51	Arulandhu, A. J., Staats, M., Hagelaar, R., Voorhuijzen, M. M., Prins, T. W., Scholtens, I., Costessi, A., Duijsings, D., Rechenmann, F., Gaspar, F. B., Barreto Crespo, M. T., Holst-Jensen, A., Birck, M., Burns, M., Haynes, E., Hochegger, R., Klingl, A., Lundberg, L., Natale, C., . . . Kok, E. (2017). Development and validation of a multi-locus DNA metabarcoding method to identify endangered spec…	Excluded	Lack of consideration of regulatory approaches or institutional roles governing activities or uses of wildlife that foster zoonotic spillover.
52	Arulandhu, A. J., Staats, M., Hagelaar, R., Voorhuijzen, M. M., Prins, T. W., Scholtens, I., Costessi, A., Duijsings, D., Rechenmann, F., Gaspar, F. B., Barreto Crespo, M. T., Holst-Jensen, A., Birck, M., Burns, M., Haynes, E., Hochegger, R., Klingl, A., Lundberg, L., Natale, C., . . . Kok, E. (2017). Development and validation of a multi-locus DNA metabarcoding method to identify endangered spec…	Excluded	Duplicate search result.
53	Arulandhu, A. J., Staats, M., Hagelaar, R., Voorhuijzen, M. M., Prins, T. W., Scholtens, I., Costessi, A., Duijsings, D., Rechenmann, F., Gaspar, F. B., Barreto Crespo, M. T., Holst-Jensen, A., Birck, M., Burns, M., Haynes, E., Hochegger, R., Klingl, A., Lundberg, L., Natale, C., . . . Kok, E. (2017). Development and validation of a multi-locus DNA metabarcoding method to identify endangered spec…	Excluded	Duplicate search result.
54	Avila, L. N., Gonçalves, V. S. P., & Perez, A. M. (2018). Risk of introduction of bovine tuberculosis (TB) into TB-free herds in Southern Bahia, Brazil, associated with movement of live cattle [Article]. Frontiers in Veterinary Science, 5(OCT), Article 230. https://doi.org/10.3389/fvets.2018.00230	Excluded	Lack of consideration of regulatory approaches or institutional roles governing activities or uses of wildlife that foster zoonotic spillover.
55	Avraam, C., Lambrou, A. S., Jiang, W., & Siddiqui, S. (2021). Antimicrobial Resistance and Livestock Trade for Low and Middle Income Countries: Regional Analysis of Global Coordination Policies. Frontiers in Sustainable Food Systems, 5, Article 650315. https://doi.org/10.3389/fsufs.2021.650315	Excluded	Duplicate search result.
56	Avraam, C., Lambrou, A. S., Jiang, W., & Siddiqui, S. (2021). Antimicrobial Resistance and Livestock Trade for Low and Middle Income Countries: Regional Analysis of Global Coordination Policies [Article]. Frontiers in Sustainable Food Systems, 5, Article 650315. https://doi.org/10.3389/fsufs.2021.650315	Excluded	Lack of consideration of regulatory approaches or institutional roles governing activities or uses of wildlife that foster zoonotic spillover.
57	Avraam, C., Lambrou, A. S., Jiang, W., & Siddiqui, S. (2021). Antimicrobial Resistance and Livestock Trade for Low and Middle Income Countries: Regional Analysis of Global Coordination Policies [Article]. Frontiers in Sustainable Food Systems, 5, Article 650315. https://doi.org/10.3389/fsufs.2021.650315	Excluded	Duplicate search result.
58	Bager Olsen, M. T., Geldmann, J., Harfoot, M., Tittensor, D. P., Price, B., Sinovas, P., Nowak, K., Sanders, N. J., & Burgess, N. D. (2021). Thirty-six years of legal and illegal wildlife trade entering the USA [Article]. ORYX, 55(3), 432-441. https://doi.org/10.1017/S0030605319000541	Excluded	Lack of consideration of regulatory approaches or institutional roles governing activities or uses of wildlife that foster zoonotic spillover.
59	Banjade, M., Adhikari, P., & Oh, H. S. (2020). Illegal wildlife trade in local markets of Feuang and Mad districts of Vientiane Province, Lao People's Democratic Republic [Article]. Journal of Asia-Pacific Biodiversity, 13(4), 511-517. https://doi.org/10.1016/j.japb.2020.07.006	Excluded	Lack of consideration of regulatory approaches governing activities or uses of wildlife that foster zoonotic spillover.
60	Banjade, M., Adhikari, P., & Oh, H. S. (2020). Illegal wildlife trade in local markets of Feuang and Mad districts of Vientiane Province, Lao People's Democratic Republic [Article]. Journal of Asia-Pacific Biodiversity, 13(4), 511-517. https://doi.org/10.1016/j.japb.2020.07.006	Excluded	Duplicate search result.
61	Banjade, M., Adhikari, P., & Oh, H. S. (2020). Illegal wildlife trade in local markets of Feuang and Mad districts of Vientiane Province, Lao People's Democratic Republic [Article]. Journal of Asia-Pacific Biodiversity, 13(4), 511-517. https://doi.org/10.1016/j.japb.2020.07.006	Excluded	Duplicate search result.
62	Bauer, J. (2016). The Development of Wildlife Governance, Science, and Management Capacity in the Tropics. https://doi.org/10.1007/978-3-642-54601-3_174	Excluded	Duplicate search result.
63	Bauer, J. (2016). The development of wildlife governance, science, and management capacity in the tropics. In Tropical Forestry Handbook, Second Edition (Vol. 3, pp. 2197-2222). Springer Berlin Heidelberg. https://doi.org/10.1007/978-3-642-54601-3_174	Excluded	Lack of consideration of regulatory approaches or institutional roles governing activities or uses of wildlife that foster zoonotic spillover.
64	Baum, J. K., & Vincent, A. C. J. (2005). Magnitude and inferred impacts of the seahorse trade in Latin America [Article]. Environmental Conservation, 32(4), 305-319. https://doi.org/10.1017/S0376892905002481	Excluded	Lack of consideration of regulatory approaches or institutional roles governing activities or uses of wildlife that foster zoonotic spillover.
65	Baum, J. K., & Vincent, A. C. J. (2005). Magnitude and inferred impacts of the seahorse trade in Latin America [Article]. Environmental Conservation, 32(4), 305-319. https://doi.org/10.1017/S0376892905002481	Excluded	Duplicate search result.
66	Belinga, B., Chervier, C., & Lescuyer, G. Impact of a Media Campaign on Consumers' Purchasing Intentions of Legal Timber in Cameroon. Society & Natural Resources. https://doi.org/10.1080/08941920.2020.1855686	Excluded	Duplicate search result.
67	Belinga, B., Chervier, C., & Lescuyer, G. (2020). Impact of a Media Campaign on Consumers’ Purchasing Intentions of Legal Timber in Cameroon [Article]. Society and Natural Resources. https://doi.org/10.1080/08941920.2020.1855686	Excluded	Lack of consideration of regulatory approaches or institutional roles governing activities or uses of wildlife that foster zoonotic spillover.
68	Bennett, E. L. (2015). Legal ivory trade in a corrupt world and its impact on African elephant populations. Conservation biology : the journal of the Society for Conservation Biology, 29(1), 54-60. https://doi.org/http://dx.doi.org/10.1111/cobi.12377	Excluded	Duplicate search result.
69	Bennett, E. L. (2015). Legal ivory trade in a corrupt world and its impact on African elephant populations [Article]. Conservation Biology, 29(1), 54-60. https://doi.org/10.1111/cobi.12377	Excluded	Lack of consideration of regulatory approaches or institutional roles governing activities or uses of wildlife that foster zoonotic spillover.
70	Benson, B. (2016). THE SECOND-HAND GOODS ACT AS IN CAPABLE GUARDIAN TO ADDRESS THE TRADE IN CULTURAL PROPERTY OF QUESTIONABLE ORIGIN IN SOUTH AFRICA. South African Museums Association Bulletin, 38(1), 1-8. <Go to ISI>://WOS:000409372400001	Excluded	Lack of consideration of regulatory approaches or institutional roles governing activities or uses of wildlife that foster zoonotic spillover.
71	Blattner, C. E. (2018). Tackling concentrated animal agriculture in the middle east through standards of investment, export credits, and trade [Article]. Middle East Law and Governance, 10(2), 141-159. https://doi.org/10.1163/18763375-01001005	Excluded	Lack of consideration of regulatory approaches or institutional roles governing activities or uses of wildlife that foster zoonotic spillover.
72	Blundell, A. G., & Mascia, M. B. (2005). Discrepancies in reported levels of international wildlife trade [Article]. Conservation Biology, 19(6), 2020-2025. https://doi.org/10.1111/j.1523-1739.2005.00253.x	Excluded	Lack of consideration of regulatory approaches or institutional roles governing activities or uses of wildlife that foster zoonotic spillover.
73	Boateng, K. A., & Hlavackova, P. (2017). DOMESTIC TIMBER MARKET AND ILLEGAL LOGGING: THE CASE OF SELECTED LUMBER MARKETS IN ACCRA, GHANA. In J. Fialova & D. Pernicova (Eds.), Public Recreation and Landscape Protection - with Nature Hand in Hand?, 2017 (pp. 85-91). <Go to ISI>://WOS:000411915000014	Excluded	Duplicate search result.
74	Boateng, K. A., & Hlaváčková, P. (2017). Domestic timber market and illegal logging: The case of selected lumber markets in Accra, Ghana.	Excluded	Lack of consideration of regulatory approaches governing activities or uses of wildlife that foster zoonotic spillover.
75	Boqvist, S., Dekker, A., Depner, K., Grace, D., Hueston, W., Stärk, K. D. C., & Sternberg Lewerin, S. (2014). Contagious animal diseases: The science behind trade policies and standards [Short Survey]. Veterinary Journal, 202(1), 7-10. https://doi.org/10.1016/j.tvjl.2014.06.020	Excluded	Lack of consideration of regulatory approaches or institutional roles governing activities or uses of wildlife that foster zoonotic spillover.
76	Borzee, A., Kielgast, J., Wren, S., Angulo, A., Chen, S., Magellan, K., Messenger, K. R., Hansen-Hendrikx, C. M., Baker, A., Dos Santos, M. M., Kusrini, M., Jiang, J. P., Maslova, I. V., Das, I., Park, D., Bickford, D., Murphy, R. W., Che, J., Do, T. V., . . . Bishop, P. J. (2021). Using the 2020 global pandemic as a springboard to highlight the need for amphibian conservation in eastern Asia. Bi…	Excluded	Duplicate search result.
77	Borzée, A., Kielgast, J., Wren, S., Angulo, A., Chen, S., Magellan, K., Messenger, K. R., Hansen-Hendrikx, C. M., Baker, A., Santos, M. M. D., Kusrini, M., Jiang, J., Maslova, I. V., Das, I., Park, D., Bickford, D., Murphy, R. W., Che, J., Van Do, T., . . . Bishop, P. J. (2021). Using the 2020 global pandemic as a springboard to highlight the need for amphibian conservation in eastern Asia [Revie…	Included
78	Brinckmann, J. A., Cunningham, A. B., & Harter, D. E. V. (2021). Running out of time to smell the roseroots: Reviewing threats and trade in wild Rhodiola rosea L [Review]. Journal of Ethnopharmacology, 269, Article 113710. https://doi.org/10.1016/j.jep.2020.113710	Excluded	Lack of consideration of regulatory approaches or institutional roles governing activities or uses of wildlife that foster zoonotic spillover.
79	Brinckmann, J. A., Cunningham, A. B., & Harter, D. E. V. (2021). Running out of time to smell the roseroots: Reviewing threats and trade in wild Rhodiola rosea L [Review]. Journal of Ethnopharmacology, 269, Article 113710. https://doi.org/10.1016/j.jep.2020.113710	Excluded	Duplicate search result.
80	Brooks, S. E., Allison, E. H., Gill, J. A., & Reynolds, J. D. (2010). Snake prices and crocodile appetites: Aquatic wildlife supply and demand on Tonle Sap Lake, Cambodia. Biological Conservation, 143(9), 2127-2135. https://doi.org/10.1016/j.biocon.2010.05.023	Excluded	Lack of consideration of regulatory approaches or institutional roles governing activities or uses of wildlife that foster zoonotic spillover.
81	Brooks, S. E., Allison, E. H., Gill, J. A., & Reynolds, J. D. (2010). Snake prices and crocodile appetites: Aquatic wildlife supply and demand on Tonle Sap Lake, Cambodia [Article]. Biological Conservation, 143(9), 2127-2135. https://doi.org/10.1016/j.biocon.2010.05.023	Excluded	Duplicate search result.
82	Brooks, S. E., Allison, E. H., Gill, J. A., & Reynolds, J. D. (2010). Snake prices and crocodile appetites: Aquatic wildlife supply and demand on Tonle Sap Lake, Cambodia [Article]. Biological Conservation, 143(9), 2127-2135. https://doi.org/10.1016/j.biocon.2010.05.023	Excluded	Duplicate search result.
83	Broussard, G. (2017). Building an Effective Criminal Justice Response to Wildlife Trafficking: Experiences from the ASEAN Region [Article]. Review of European, Comparative and International Environmental Law, 26(2), 118-127. https://doi.org/10.1111/reel.12203	Excluded	Lack of consideration of regulatory approaches or institutional roles governing activities or uses of wildlife that foster zoonotic spillover.
84	Bruun, O. (2020). Conflicting Outlooks? The Endurance of Popular Cosmology in Modern China and Its Impact on Illegal Wildlife Trade. Worldviews-Global Religions Culture and Ecology, 24(2), 129-155. https://doi.org/10.1163/15685357-20201005	Excluded	Duplicate search result.
85	Bruun, O. (2020). Conflicting outlooks? The endurance of popular cosmology in modern China and its impact on illegal wildlife trade [Article]. Worldviews: Environment, Culture, Religion, 24(2), 129-155. https://doi.org/10.1163/15685357-20201005	Excluded	Lack of consideration of regulatory approaches or institutional roles governing activities or uses of wildlife that foster zoonotic spillover.
86	Bruun, O. (2020). Conflicting outlooks? The endurance of popular cosmology in modern China and its impact on illegal wildlife trade [Article]. Worldviews: Environment, Culture, Religion, 24(2), 129-155. https://doi.org/10.1163/15685357-20201005	Excluded	Duplicate search result.
87	Bruun, O. (2020). Conflicting outlooks? The endurance of popular cosmology in modern China and its impact on illegal wildlife trade [Article]. Worldviews: Environment, Culture, Religion, 24(2), 129-155. https://doi.org/10.1163/15685357-20201005	Excluded	Duplicate search result.
88	Bush, E. R., Baker, S. E., & Macdonald, D. W. (2014). Global trade in exotic pets 2006-2012 [Review]. Conservation Biology, 28(3), 663-676. https://doi.org/10.1111/cobi.12240	Excluded	Lack of consideration of regulatory approaches or institutional roles governing activities or uses of wildlife that foster zoonotic spillover.
89	Bush, E. R., Baker, S. E., & Macdonald, D. W. (2014). Global trade in exotic pets 2006-2012 [Review]. Conservation Biology, 28(3), 663-676. https://doi.org/10.1111/cobi.12240	Excluded	Duplicate search result.
90	Bush, E. R., Baker, S. E., & Macdonald, D. W. (2014). Global trade in exotic pets 2006-2012 [Review]. Conservation Biology, 28(3), 663-676. https://doi.org/10.1111/cobi.12240	Excluded	Duplicate search result.
91	Campbell, C. D., Pecon-Slattery, J., Pollak, R., Joseph, L., & Holleley, C. E. (2019). The origin of exotic pet sugar gliders (Petaurus breviceps) kept in the United States of America [Article]. PeerJ, 2019(1), Article e6180. https://doi.org/10.7717/peerj.6180	Excluded	Lack of consideration of regulatory approaches or institutional roles governing activities or uses of wildlife that foster zoonotic spillover.
92	Campbell, C. D., Pecon-Slattery, J., Pollak, R., Joseph, L., & Holleley, C. E. (2019). The origin of exotic pet sugar gliders (Petaurus breviceps) kept in the United States of America [Article]. PeerJ, 2019(1), Article e6180. https://doi.org/10.7717/peerj.6180	Excluded	Duplicate search result.
93	Campbell, C. D., Pecon-Slattery, J., Pollak, R., Joseph, L., & Holleley, C. E. (2019). The origin of exotic pet sugar gliders (Petaurus breviceps) kept in the United States of America [Article]. PeerJ, 2019(1), Article e6180. https://doi.org/10.7717/peerj.6180	Excluded	Duplicate search result.
94	Campo, I. S., & Jörin, R. (2009). Liberalizing the Swiss Meat Market with the EU: Welfare Effects and Impacts on Third Countries [Article]. Swiss Journal of Economics and Statistics, 145(1), 107-126. https://doi.org/10.1007/BF03399276	Excluded	Lack of consideration of regulatory approaches or institutional roles governing activities or uses of wildlife that foster zoonotic spillover.
95	Campo, I. S., & Jörin, R. (2009). Liberalizing the Swiss Meat Market with the EU: Welfare Effects and Impacts on Third Countries [Article]. Swiss Journal of Economics and Statistics, 145(1), 107-126. https://doi.org/10.1007/BF03399276	Excluded	Duplicate search result.
96	Can, Ö. E., D'Cruze, N., & Macdonald, D. W. (2019). Dealing in deadly pathogens: Taking stock of the legal trade in live wildlife and potential risks to human health [Article]. Global Ecology and Conservation, 17, Article e00515. https://doi.org/10.1016/j.gecco.2018.e00515	Excluded	Duplicate search result.
97	Cao, L., Li, T., Wang, R., & Zhu, J. (2021). Impact of COVID-19 on China's agricultural trade [Article]. China Agricultural Economic Review, 13(1), 1-21. https://doi.org/10.1108/CAER-05-2020-0079	Excluded	Duplicate search result.
98	Cao, L., Li, T., Wang, R., & Zhu, J. (2021). Impact of COVID-19 on China's agricultural trade [Article]. China Agricultural Economic Review, 13(1), 1-21. https://doi.org/10.1108/CAER-05-2020-0079	Excluded	Duplicate search result.
99	Cao, L. J., Li, T. X., Wang, R. B., & Zhu, J. (2021). Impact of COVID-19 on China's agricultural trade. China Agricultural Economic Review, 13(1), 1-21. https://doi.org/10.1108/caer-05-2020-0079	Excluded	Lack of consideration of regulatory approaches or institutional roles governing activities or uses of wildlife that foster zoonotic spillover.
100	Capua, I., & Alexander, D. J. (2006). The challenge of avian influenza to the veterinary community [Review]. Avian Pathology, 35(3), 189-205. https://doi.org/10.1080/03079450600717174	Excluded	Lack of consideration of regulatory approaches or institutional roles governing activities or uses of wildlife that foster zoonotic spillover.
101	Cardador, L., Tella, J. L., Anadón, J. D., Abellán, P., & Carrete, M. (2019). The European trade ban on wild birds reduced invasion risks [Letter]. Conservation Letters, Article e12631. https://doi.org/10.1111/conl.12631	Excluded	Lack of consideration of regulatory approaches or institutional roles governing activities or uses of wildlife that foster zoonotic spillover.
102	Cardeñosa, D., Fields, A. T., Babcock, E. A., Zhang, H., Feldheim, K., Shea, S. K. H., Fischer, G. A., & Chapman, D. D. (2018). CITES-listed sharks remain among the top species in the contemporary fin trade [Letter]. Conservation Letters, 11(4), Article e12457. https://doi.org/10.1111/conl.12457	Excluded	Lack of consideration of regulatory approaches governing activities or uses of wildlife that foster zoonotic spillover.
103	Ceballos, C. P., & Fitzgerald, L. A. (2004). The trade in native and exotic turtles in Texas. Wildlife Society Bulletin, 32(3), 881-892. https://doi.org/10.2193/0091-7648(2004)032[0881:Ttinae]2.0.Co;2	Excluded	Duplicate search result.
104	Ceballos, C. P., & Fitzgerald, L. A. (2004). The trade in native and exotic turtles in Texas [Review]. Wildlife Society Bulletin, 32(3), 881-892. https://doi.org/10.2193/0091-7648(2004)032[0881:TTINAE]2.0.CO;2	Excluded	Lack of consideration of regulatory approaches governing activities or uses of wildlife that foster zoonotic spillover.
105	Ceballos, C. P., & Fitzgerald, L. A. (2004). The trade in native and exotic turtles in Texas [Review]. Wildlife Society Bulletin, 32(3), 881-892. https://doi.org/10.2193/0091-7648(2004)032[0881:TTINAE]2.0.CO;2	Excluded	Duplicate search result.
106	Ceballos, C. P., & Fitzgerald, L. A. (2004). The trade in native and exotic turtles in Texas [Review]. Wildlife Society Bulletin, 32(3), 881-892. https://doi.org/10.2193/0091-7648(2004)032[0881:TTINAE]2.0.CO;2	Excluded	Duplicate search result.
107	Chaiakaraphong, N., & Sirivunnabood, P. (2020). Applying green criminology to explain wildlife trafficking in Thailand [Article]. International Journal of Innovation, Creativity and Change, 12(11), 260-272. https://www.scopus.com/inward/record.uri?eid=2-s2.0-85084458934&partnerID=40&md5=c7be26e9c35f43f6f0383540c99dbfe5	Excluded	Lack of consideration of regulatory approaches or institutional roles governing activities or uses of wildlife that foster zoonotic spillover.
108	Chang, J. (2017). Symposium on global animal law, part II: The case for global legal animal studies China's legal response to trafficking in wild animals: The relationship between international treaties and Chinese law [Conference Paper]. AJIL Unbound, 111, 408-412. https://doi.org/10.1017/aju.2017.104	Excluded	Lack of consideration of regulatory approaches or institutional roles governing activities or uses of wildlife that foster zoonotic spillover.
109	Chang, J. (2017). Symposium on global animal law, part II: The case for global legal animal studies China's legal response totrafficking inwild animals: The relationship between international treaties and Chinese law [Conference Paper]. AJIL Unbound, 111, 408-412. https://doi.org/10.1017/aju.2017.104	Excluded	Duplicate search result.
110	Chang, J. (2017). Symposium on global animal law, part II: The case for global legal animal studies China's legal response totrafficking inwild animals: The relationship between international treaties and Chinese law [Conference Paper]. AJIL Unbound, 111, 408-412. https://doi.org/10.1017/aju.2017.104	Excluded	Duplicate search result.
111	Chanyandura, A., Muposhi, V. K., Gandiwa, E., & Muboko, N. (2021). An analysis of threats, strategies, and opportunities for African rhinoceros conservation. Ecology and Evolution, 11(11), 5892-5910. https://doi.org/10.1002/ece3.7536	Excluded	Lack of consideration of regulatory approaches or institutional roles governing activities or uses of wildlife that foster zoonotic spillover.
112	Chen, F., & ’t Sas-Rolfes, M. (2021). Theoretical analysis of a simple permit system for selling synthetic wildlife goods [Article]. Ecological Economics, 180, Article 106873. https://doi.org/10.1016/j.ecolecon.2020.106873	Excluded	Lack of consideration of regulatory approaches or institutional roles governing activities or uses of wildlife that foster zoonotic spillover.
113	Chen, F., & ’t Sas-Rolfes, M. (2021). Theoretical analysis of a simple permit system for selling synthetic wildlife goods [Article]. Ecological Economics, 180, Article 106873. https://doi.org/10.1016/j.ecolecon.2020.106873	Excluded	Duplicate search result.
114	Chen, F., & t Sas-Rolfes, M. (2021). Theoretical analysis of a simple permit system for selling synthetic wildlife goods. Ecological Economics, 180, Article 106873. https://doi.org/10.1016/j.ecolecon.2020.106873	Excluded	Duplicate search result.
115	Chen, T. H., Chang, H. C., & Lue, K. Y. (2009). Unregulated trade in turtle shells for chinese traditional medicine in east and southeast asia: The case of Taiwan [Article]. Chelonian Conservation and Biology, 8(1), 11-18. https://doi.org/10.2744/CCB-0747.1	Excluded	Lack of consideration of regulatory approaches governing activities or uses of wildlife that foster zoonotic spillover.
116	Chen, T. H., Chang, H. C., & Lue, K. Y. (2009). Unregulated trade in turtle shells for chinese traditional medicine in east and southeast asia: The case of Taiwan [Article]. Chelonian Conservation and Biology, 8(1), 11-18. https://doi.org/10.2744/CCB-0747.1	Excluded	Duplicate search result.
117	Chen, T. H., Chang, H. C., & Lue, K. Y. (2009). Unregulated trade in turtle shells for chinese traditional medicine in east and southeast asia: The case of Taiwan [Article]. Chelonian Conservation and Biology, 8(1), 11-18. https://doi.org/10.2744/CCB-0747.1	Excluded	Duplicate search result.
118	Cheng, W., Xing, S., & Bonebrake, T. C. (2017). Recent Pangolin Seizures in China Reveal Priority Areas for Intervention [Letter]. Conservation Letters, 10(6), 757-764. https://doi.org/10.1111/conl.12339	Excluded	Lack of consideration of regulatory approaches or institutional roles governing activities or uses of wildlife that foster zoonotic spillover.
119	Cheng, W., Xing, S., & Bonebrake, T. C. (2017). Recent Pangolin Seizures in China Reveal Priority Areas for Intervention [Letter]. Conservation Letters, 10(6), 757-764. https://doi.org/10.1111/conl.12339	Excluded	Duplicate search result.
120	Cheng, W., Xing, S., & Bonebrake, T. C. (2017). Recent Pangolin Seizures in China Reveal Priority Areas for Intervention [Letter]. Conservation Letters, 10(6), 757-764. https://doi.org/10.1111/conl.12339	Excluded	Duplicate search result.
121	Chomel, B. B., Belotto, A., & Meslin, F. X. (2007). Wildlife, exotic pets, and emerging zoonoses [Review]. Emerging Infectious Diseases, 13(1), 6-11. https://doi.org/10.3201/eid1301.060480	Excluded	Lack of consideration of regulatory approaches governing activities or uses of wildlife that foster zoonotic spillover.
122	Chomel, B. B., Belotto, A., & Meslin, F. X. (2007). Wildlife, exotic pets, and emerging zoonoses [Review]. Emerging Infectious Diseases, 13(1), 6-11. https://doi.org/10.3201/eid1301.060480	Excluded	Duplicate search result.
123	Choo, M. Y., Choy, C. P. P., Ip, Y. C. A., Rao, M., & Huang, D. (2021). Diversity and origins of giant guitarfish and wedgefish products in Singapore [Article]. Aquatic Conservation: Marine and Freshwater Ecosystems. https://doi.org/10.1002/aqc.3553	Excluded	Lack of consideration of regulatory approaches or institutional roles governing activities or uses of wildlife that foster zoonotic spillover.
124	Choo, M. Y., Choy, C. P. P., Ip, Y. C. A., Rao, M. D., & Huang, D. W. Diversity and origins of giant guitarfish and wedgefish products in Singapore. Aquatic Conservation-Marine and Freshwater Ecosystems. https://doi.org/10.1002/aqc.3553	Excluded	Duplicate search result.
125	Chow, A. T., Cheung, S., & Yip, P. K. (2014). Wildlife markets in south China [Article]. Human-Wildlife Interactions, 8(1), 108-112. https://www.scopus.com/inward/record.uri?eid=2-s2.0-84904555824&partnerID=40&md5=f743b1f6a841d1393a2f130e68230c8d	Excluded	Lack of consideration of regulatory approaches governing activities or uses of wildlife that foster zoonotic spillover.
126	Chow, A. T., Cheung, S., & Yip, P. K. (2014). Wildlife markets in south China [Article]. Human-Wildlife Interactions, 8(1), 108-112. https://www.scopus.com/inward/record.uri?eid=2-s2.0-84904555824&partnerID=40&md5=f743b1f6a841d1393a2f130e68230c8d	Excluded	Duplicate search result.
127	Cito, F., Narcisi, V., Danzetta, M. L., Iannetti, S., Sabatino, D. D., Bruno, R., Carvelli, A., Atzeni, M., Sauro, F., & Calistri, P. (2013). Analysis of Surveillance Systems in Place in European Mediterranean Countries for West Nile Virus (WNV) and Rift Valley Fever (RVF) [Article]. Transboundary and Emerging Diseases, 60(SUPPL.2), 40-44. https://doi.org/10.1111/tbed.12124	Excluded	Lack of consideration of regulatory approaches or institutional roles governing activities or uses of wildlife that foster zoonotic spillover.
128	Cito, F., Narcisi, V., Danzetta, M. L., Iannetti, S., Sabatino, D. D., Bruno, R., Carvelli, A., Atzeni, M., Sauro, F., & Calistri, P. (2013). Analysis of Surveillance Systems in Place in European Mediterranean Countries for West Nile Virus (WNV) and Rift Valley Fever (RVF). Transboundary and Emerging Diseases, 60, 40-44. https://doi.org/10.1111/tbed.12124	Excluded	Duplicate search result.
129	Clark, J. (2001). The dynamics of avicultural markets [Article]. Environmental Conservation, 28(1), 76-85. https://doi.org/10.1017/S0376892901000078	Excluded	Lack of consideration of regulatory approaches or institutional roles governing activities or uses of wildlife that foster zoonotic spillover.
130	Clark, J. (2001). The dynamics of avicultural markets [Article]. Environmental Conservation, 28(1), 76-85. https://doi.org/10.1017/S0376892901000078	Excluded	Duplicate search result.
131	Clark, J. (2001). The dynamics of avicultural markets [Article]. Environmental Conservation, 28(1), 76-85. https://doi.org/10.1017/S0376892901000078	Excluded	Duplicate search result.
132	Coals, P., Loveridge, A., Kurian, D., Williams, V. L., Macdonald, D. W., & Ogden, R. (2021). DART mass spectrometry as a potential tool for the differentiation of captive-bred and wild lion bones. Biodiversity and Conservation, 30(6), 1825-1854. https://doi.org/10.1007/s10531-021-02170-2	Excluded	Duplicate search result.
133	Coals, P., Loveridge, A., Kurian, D., Williams, V. L., Macdonald, D. W., & Ogden, R. (2021). DART mass spectrometry as a potential tool for the differentiation of captive-bred and wild lion bones [Article]. Biodiversity and Conservation, 30(6), 1825-1854. https://doi.org/10.1007/s10531-021-02170-2	Excluded	Lack of consideration of regulatory approaches or institutional roles governing activities or uses of wildlife that foster zoonotic spillover.
134	Coals, P., Loveridge, A., Kurian, D., Williams, V. L., Macdonald, D. W., & Ogden, R. (2021). DART mass spectrometry as a potential tool for the differentiation of captive-bred and wild lion bones [Article]. Biodiversity and Conservation, 30(6), 1825-1854. https://doi.org/10.1007/s10531-021-02170-2	Excluded	Duplicate search result.
135	Conrad, K. (2012). Trade bans: a perfect storm for poaching? Tropical Conservation Science, 5(3), 245-254. https://doi.org/10.1177/194008291200500302	Excluded	Duplicate search result.
136	Conrad, K. (2012). Trade bans: A perfect storm for poaching? [Article]. Tropical Conservation Science, 5(3), 245-254. https://doi.org/10.1177/194008291200500302	Excluded	Lack of consideration of regulatory approaches or institutional roles governing activities or uses of wildlife that foster zoonotic spillover.
137	Conrad, K. (2012). Trade bans: A perfect storm for poaching? [Article]. Tropical Conservation Science, 5(3), 245-254. https://doi.org/10.1177/194008291200500302	Excluded	Duplicate search result.
138	Cooper, M. E., & Rosser, A. M. (2002). International regulation of wildlife trade: Relevant legislation and organisations [Article]. OIE Revue Scientifique et Technique, 21(1), 103-123. https://doi.org/10.20506/rst.21.1.1329	Included
139	D'Cruze, N., Green, J., Elwin, A., & Schmidt-Burbach, J. (2020). Trading Tactics: Time to Rethink the Global Trade in Wildlife. Animals, 10(12), Article 2456. https://doi.org/10.3390/ani10122456	Excluded	Lack of consideration of regulatory approaches or institutional roles governing activities or uses of wildlife that foster zoonotic spillover.
140	D'Cruze, N., Green, J., Elwin, A., & Schmidt-Burbach, J. (2020). Trading Tactics: Time to Rethink the Global Trade in Wildlife [Article]. Animals, 10(12), 1-10, Article 2456. https://doi.org/10.3390/ani10122456	Excluded	Duplicate search result.
141	D'Cruze, N., Green, J., Elwin, A., & Schmidt-Burbach, J. (2020). Trading Tactics: Time to Rethink the Global Trade in Wildlife. Animals, 10(12), Article 2456. https://doi.org/10.3390/ani10122456	Excluded	Duplicate search result.
142	D'Cruze, N., & Macdonald, D. W. (2015). Clouded in mystery: the global trade in clouded leopards. Biodiversity and Conservation, 24(14), 3505-3526. https://doi.org/10.1007/s10531-015-1010-9	Excluded	Duplicate search result.
143	D'Cruze, N., Singh, B., Morrison, T., Schmidt-Burbach, J., Macdonald, D. W., & Mookerjee, A. (2015). A star attraction: The illegal trade in Indian Star Tortoises [Article]. Nature Conservation, 13, 1-19. https://doi.org/10.3897/natureconservation.13.5625	Excluded	Lack of consideration of regulatory approaches governing activities or uses of wildlife that foster zoonotic spillover.
144	D'Cruze, N., Singh, B., Morrison, T., Schmidt-Burbach, J., Macdonald, D. W., & Mookerjee, A. (2015). A star attraction: The illegal trade in Indian Star Tortoises [Article]. Nature Conservation, 13, 1-19. https://doi.org/10.3897/natureconservation.13.5625	Excluded	Duplicate search result.
145	D'Cruze, N., Singh, B., Morrison, T., Schmidt-Burbach, J., Macdonald, D. W., & Mookerjee, A. (2015). A star attraction: The illegal trade in Indian Star Tortoises [Article]. Nature Conservation, 13, 1-19. https://doi.org/10.3897/natureconservation.13.5625	Excluded	Duplicate search result.
146	D’cruze, N., Green, J., Elwin, A., & Schmidt-Burbach, J. (2020). Trading tactics: Time to rethink the global trade in wildlife [Article]. Animals, 10(12), 1-10, Article 2456. https://doi.org/10.3390/ani10122456	Excluded	Duplicate search result.
147	D’cruze, N., Green, J., Elwin, A., & Schmidt-Burbach, J. (2020). Trading tactics: Time to rethink the global trade in wildlife [Article]. Animals, 10(12), 1-10, Article 2456. https://doi.org/10.3390/ani10122456	Excluded	Duplicate search result.
148	D’cruze, N., Green, J., Elwin, A., & Schmidt-Burbach, J. (2020). Trading tactics: Time to rethink the global trade in wildlife [Article]. Animals, 10(12), 1-10, Article 2456. https://doi.org/10.3390/ani10122456	Excluded	Duplicate search result.
149	D’Cruze, N., & Macdonald, D. W. (2015). Clouded in mystery: the global trade in clouded leopards [Article]. Biodiversity and Conservation, 24(14), 3505-3526. https://doi.org/10.1007/s10531-015-1010-9	Included
150	D’Cruze, N., & Macdonald, D. W. (2015). Clouded in mystery: the global trade in clouded leopards [Article]. Biodiversity and Conservation, 24(14), 3505-3526. https://doi.org/10.1007/s10531-015-1010-9	Excluded	Duplicate search result.
151	Dalebout, M. L., Robertson, K. M., Frantzis, A., Engelhaupt, D., Mignucci-Giannoni, A. A., Rosario-Delestre, R. J., & Baker, C. S. (2005). Worldwide structure of mtDNA diversity among Cuvier's beaked whales (Ziphius cavirostris): Implications for threatened populations [Article]. Molecular Ecology, 14(11), 3353-3371. https://doi.org/10.1111/j.1365-294X.2005.02676.x	Excluded	Lack of consideration of regulatory approaches or institutional roles governing activities or uses of wildlife that foster zoonotic spillover.
152	Dalebout, M. L., Robertson, K. M., Frantzis, A., Engelhaupt, D., Mignucci-Giannoni, A. A., Rosario-Delestre, R. J., & Baker, C. S. (2005). Worldwide structure of mtDNA diversity among Cuvier's beaked whales (Ziphius cavirostris): Implications for threatened populations [Article]. Molecular Ecology, 14(11), 3353-3371. https://doi.org/10.1111/j.1365-294X.2005.02676.x	Excluded	Duplicate search result.
153	Daut, E. F., Brightsmith, D. J., Mendoza, A. P., Puhakka, L., & Peterson, M. J. (2015). Illegal domestic bird trade and the role of export quotas in Peru. Journal for Nature Conservation, 27, 44-53. https://doi.org/10.1016/j.jnc.2015.06.005	Excluded	Duplicate search result.
154	Daut, E. F., Brightsmith, D. J., Mendoza, A. P., Puhakka, L., & Peterson, M. J. (2015). Illegal domestic bird trade and the role of export quotas in Peru [Article]. Journal for Nature Conservation, 27, 44-53. https://doi.org/10.1016/j.jnc.2015.06.005	Excluded	Lack of consideration of regulatory approaches or institutional roles governing activities or uses of wildlife that foster zoonotic spillover.
155	Daut, E. F., Brightsmith, D. J., Mendoza, A. P., Puhakka, L., & Peterson, M. J. (2015). Illegal domestic bird trade and the role of export quotas in Peru [Article]. Journal for Nature Conservation, 27, 44-53. https://doi.org/10.1016/j.jnc.2015.06.005	Excluded	Duplicate search result.
156	Daut, E. F., Brightsmith, D. J., Mendoza, A. P., Puhakka, L., & Peterson, M. J. (2015). Illegal domestic bird trade and the role of export quotas in Peru [Article]. Journal for Nature Conservation, 27, 44-53. https://doi.org/10.1016/j.jnc.2015.06.005	Excluded	Duplicate search result.
157	de Boer, H. J., Ouarghidi, A., Martin, G., Abbad, A., & Kool, A. (2014). DNA Barcoding Reveals Limited Accuracy of Identifications Based on Folk Taxonomy. PLoS ONE, 9(1), Article e84291. https://doi.org/10.1371/journal.pone.0084291	Excluded	Duplicate search result.
158	De Boer, H. J., Ouarghidi, A., Martin, G., Abbad, A., & Kool, A. (2014). DNA barcoding reveals limited accuracy of identifications based on folk taxonomy [Article]. PLoS ONE, 9(1), Article e84291. https://doi.org/10.1371/journal.pone.0084291	Excluded	Lack of consideration of regulatory approaches or institutional roles governing activities or uses of wildlife that foster zoonotic spillover.
159	De Boer, H. J., Ouarghidi, A., Martin, G., Abbad, A., & Kool, A. (2014). DNA barcoding reveals limited accuracy of identifications based on folk taxonomy [Article]. PLoS ONE, 9(1), Article e84291. https://doi.org/10.1371/journal.pone.0084291	Excluded	Duplicate search result.
160	de Medeiros, A. P., & Filho, R. B. (2019). The Brazilian chicken meat market in the context of the new regional trade agreements: Trans-pacific and transatlantic [Article]. Revista de Economia e Sociologia Rural, 57(4), 618-635. https://doi.org/10.1590/1806-9479.2019.178308	Excluded	Lack of consideration of institutional roles governing activities or uses of wildlife that foster zoonotic spillover.
161	de Mitcheson, Y. S., Andersson, A. A., Hofford, A., Law, C. S. W., Hau, L. C. Y., & Pauly, D. (2018). Out of control means off the menu: The case for ceasing consumption of luxury products from highly vulnerable species when international trade cannot be adequately controlled; shark fin as a case study. Marine Policy, 98, 115-120. https://doi.org/10.1016/j.marpol.2018.08.012	Excluded	Lack of consideration of regulatory approaches or institutional roles governing activities or uses of wildlife that foster zoonotic spillover.
162	De Souza Fialho, M., Ludwig, G., & Valença-Montenegro, M. M. (2016). Legal international trade in live neotropical primates originating from South America [Article]. Primate Conservation, 30(1), 1-6. https://www.scopus.com/inward/record.uri?eid=2-s2.0-85010910939&partnerID=40&md5=ca0560d24570106c468472d413ffcce0	Excluded	Lack of consideration of regulatory approaches or institutional roles governing activities or uses of wildlife that foster zoonotic spillover.
163	Defo Deeh, P. B., Kayri, V., Orhan, C., & Sahin, K. (2020). Status of Novel Coronavirus Disease 2019 (COVID-19) and Animal Production [Review]. Frontiers in Veterinary Science, 7 (no pagination), Article 586919. https://doi.org/http://dx.doi.org/10.3389/fvets.2020.586919	Excluded	Lack of consideration of regulatory approaches or institutional roles governing activities or uses of wildlife that foster zoonotic spillover.
164	Defo Deeh, P. B., Kayri, V., Orhan, C., & Sahin, K. (2020). Status of Novel Coronavirus Disease 2019 (COVID-19) and Animal Production [Review]. Frontiers in Veterinary Science, 7, Article 586919. https://doi.org/10.3389/fvets.2020.586919	Excluded	Duplicate search result.
165	Delgado, S. C. (2001). Strategical plan of communication in marketing for the open consumption of Alpaca's meat in Arequipa-Peru. In M. Gerken & C. Renieri (Eds.), Progress in South American Camelids Research (pp. 122-131). <Go to ISI>://WOS:000181552200018	Excluded	Lack of consideration of regulatory approaches or institutional roles governing activities or uses of wildlife that foster zoonotic spillover.
166	Di Vittorio, M., Rannisi, G., Di Trapani, E., Falci, A., Ciaccio, A., Rocco, M., Giacalone, G., Zafarana, M., Grenci, S., La Grua, G., Scuderi, A., Palazzolo, F., Cacopardi, S., Luiselli, L., Merlino, S., Lo Valvo, M., & López-López, P. (2018). Positive demographic effects of nest surveillance campaigns to counter illegal harvest of the Bonelli's eagle in Sicily (Italy) [Article]. Animal Conserva…	Excluded	Lack of consideration of regulatory approaches or institutional roles governing activities or uses of wildlife that foster zoonotic spillover.
167	Doukakis, P., Pikitch, E. K., Rothschild, A., DeSalle, R., Amato, G., & Kolokotronis, S. O. (2012). Testing the effectiveness of an international conservation agreement: Marketplace forensics and CITES Caviar trade regulation. PLoS ONE, 7(7), Article e40907. https://doi.org/http://dx.doi.org/10.1371/journal.pone.0040907	Excluded	Duplicate search result.
168	Doukakis, P., Pikitch, E. K., Rothschild, A., DeSalle, R., Amato, G., & Kolokotronis, S. O. (2012). Testing the effectiveness of an international conservation agreement: Marketplace forensics and CITES Caviar trade regulation [Article]. PLoS ONE, 7(7), Article e40907. https://doi.org/10.1371/journal.pone.0040907	Excluded	Duplicate search result.
169	Edmunds, K., Roberton, S. I., Few, R., Mahood, S., Bui, P. L., Hunter, P. R., & Bell, D. J. (2011). Investigating Vietnam's ornamental bird trade: implications for transmission of zoonoses [Research Support, Non-U.S. Gov't]. EcoHealth, 8(1), 63-75. https://doi.org/https://dx.doi.org/10.1007/s10393-011-0691-0	Excluded	Duplicate search result.
170	Edmunds, K., Roberton, S. I., Few, R., Mahood, S., Bui, P. L., Hunter, P. R., & Bell, D. J. (2011). Investigating Vietnam's Ornamental Bird Trade: Implications for Transmission of Zoonoses. EcoHealth, 8(1), 63-75. https://doi.org/10.1007/s10393-011-0691-0	Excluded	Duplicate search result.
171	Edmunds, K., Roberton, S. I., Few, R., Mahood, S., Bui, P. L., Hunter, P. R., & Bell, D. J. (2011). Investigating Vietnam's ornamental bird trade: Implications for transmission of zoonoses [Article]. EcoHealth, 8(1), 63-75. https://doi.org/10.1007/s10393-011-0691-0	Excluded	Duplicate search result.
172	Edmunds, K., Roberton, S. I., Few, R., Mahood, S., Bui, P. L., Hunter, P. R., & Bell, D. J. (2011). Investigating Vietnam's ornamental bird trade: Implications for transmission of zoonoses. EcoHealth, 8(1), 63-75. https://doi.org/http://dx.doi.org/10.1007/s10393-011-0691-0	Excluded	Duplicate search result.
173	Evangelopoulou, G., Kritas, S., Christodoulopoulos, G., & Burriel, A. R. (2015). The commercial impact of pig salmonella spp. Infections in border-free markets during an economic recession [Article]. Veterinary World, 8(3), 257-272. https://doi.org/10.14202/vetworld.2015.257-272	Excluded	Lack of consideration of regulatory approaches or institutional roles governing activities or uses of wildlife that foster zoonotic spillover.
174	Fang, Y., Zhang, W., Xue, J. B., & Zhang, Y. (2021). Monitoring Mosquito-Borne Arbovirus in Various Insect Regions in China in 2018. Frontiers in Cellular and Infection Microbiology, 11, Article 640993. https://doi.org/10.3389/fcimb.2021.640993	Excluded	Lack of consideration of regulatory approaches or institutional roles governing activities or uses of wildlife that foster zoonotic spillover.
175	Fang, Y., Zhang, W., Xue, J. B., & Zhang, Y. (2021). Monitoring Mosquito-Borne Arbovirus in Various Insect Regions in China in 2018 [Article]. Frontiers in Cellular and Infection Microbiology, 11, Article 640993. https://doi.org/10.3389/fcimb.2021.640993	Excluded	Duplicate search result.
176	Fasina, F. O., Bisschop, S. P., Joannis, T. M., Lombin, L. H., & Abolnik, C. (2009). Molecular characterization and epidemiology of the highly pathogenic avian influenza H5N1 in Nigeria [Research Support, Non-U.S. Gov't]. Epidemiology & Infection, 137(4), 456-463. https://doi.org/https://dx.doi.org/10.1017/S0950268808000988	Excluded	Duplicate search result.
177	Fasina, F. O., Bisschop, S. P. R., Joannis, T. M., Lombin, L. H., & Abolnik, C. (2009). Molecular characterization and epidemiology of the highly pathogenic avian influenza H5N1 in Nigeria. Epidemiology and Infection, 137(4), 456-463. https://doi.org/10.1017/s0950268808000988	Excluded	Duplicate search result.
178	Fasina, F. O., Bisschop, S. P. R., Joannis, T. M., Lombin, L. H., & Abolnik, C. (2009). Molecular characterization and epidemiology of the highly pathogenic avian influenza H5N1 in Nigeria. Epidemiology and Infection, 137(4), 456-463. https://doi.org/http://dx.doi.org/10.1017/S0950268808000988	Excluded	Duplicate search result.
179	Fasina, F. O., Bisschop, S. P. R., Joannis, T. M., Lombin, L. H., & Abolnik, C. (2009). Molecular characterization and epidemiology of the highly pathogenic avian influenza H5N1 in Nigeria [Article]. Epidemiology and Infection, 137(4), 456-463. https://doi.org/10.1017/S0950268808000988	Excluded	Duplicate search result.
180	Fasina, F. O., Bisschop, S. P. R., Joannis, T. M., Lombin, L. H., & Abolnik, C. (2009). Molecular characterization and epidemiology of the highly pathogenic avian influenza H5N1 in Nigeria [Article]. Epidemiology and Infection, 137(4), 456-463. https://doi.org/10.1017/S0950268808000988	Excluded	Duplicate search result.
181	Felipe, P. L. S., Nicolino, R. R., Capanema, R. O., & Haddad, J. P. A. (2013). Characterization of cattle transit in the state of Paraná and Santa Catarina, Brazil, 2008 [Article]. Arquivo Brasileiro de Medicina Veterinaria e Zootecnia, 65(3), 659-668. https://doi.org/10.1590/S0102-09352013000300007	Excluded	Lack of consideration of regulatory approaches or institutional roles governing activities or uses of wildlife that foster zoonotic spillover.
182	Felipe, P. L. S., Nicolino, R. R., Capanema, R. O., & Haddad, J. P. A. (2013). Characterization of cattle transit in the state of Paraná and Santa Catarina, Brazil, 2008 [Article]. Arquivo Brasileiro de Medicina Veterinaria e Zootecnia, 65(3), 659-668. https://doi.org/10.1590/S0102-09352013000300007	Excluded	Duplicate search result.
183	Felton, K. M. (2011). Focus on crime, law and law enforcement [Book]. Nova Science Publishers, Inc. https://www.scopus.com/inward/record.uri?eid=2-s2.0-84895380176&partnerID=40&md5=282e045367a463d0e6631d2c576cf46f	Excluded	Lack of consideration of regulatory approaches or institutional roles governing activities or uses of wildlife that foster zoonotic spillover.
184	Felton, K. M. (2012). Focus on crime, law and law enforcement [Book]. Nova Science Publishers, Inc. https://www.scopus.com/inward/record.uri?eid=2-s2.0-85048676077&partnerID=40&md5=55be3d50c6cdf7b165610b7f5644344a	Excluded	Duplicate search result.
185	Fernando Schmidt, H. (2017). Engaging Taiwan and overcoming its protectionism: An analysis of the case of meat trade [Article]. Tamkang Journal of International Affairs, 21(1), 131-194. https://doi.org/10.6185/TJIA.V.21.N1.P131P194	Excluded	Lack of consideration of regulatory approaches or institutional roles governing activities or uses of wildlife that foster zoonotic spillover.
186	Fernando Schmidt, H. (2017). Engaging Taiwan and overcoming its protectionism: An analysis of the case of meat trade [Article]. Tamkang Journal of International Affairs, 21(1), 131-194. https://doi.org/10.6185/TJIA.V.21.N1.P131P194	Excluded	Duplicate search result.
187	Fields, A. T., Fischer, G. A., Shea, S. K. H., Zhang, H., Feldheim, K. A., & Chapman, D. D. (2020). DNA Zip-coding: identifying the source populations supplying the international trade of a critically endangered coastal shark [Article]. Animal Conservation, 23(6), 670-678. https://doi.org/10.1111/acv.12585	Excluded	Lack of consideration of regulatory approaches or institutional roles governing activities or uses of wildlife that foster zoonotic spillover.
188	Filz, K. J., Bohr, A., & Lotters, S. (2018). Abandoned Foreigners: is the stage set for exotic pet reptiles to invade Central Europe? Biodiversity and Conservation, 27(2), 417-435. https://doi.org/10.1007/s10531-017-1444-3	Excluded	Lack of consideration of regulatory approaches or institutional roles governing activities or uses of wildlife that foster zoonotic spillover.
189	Filz, K. J., Bohr, A., & Lötters, S. (2018). Abandoned Foreigners: is the stage set for exotic pet reptiles to invade Central Europe? [Article]. Biodiversity and Conservation, 27(2), 417-435. https://doi.org/10.1007/s10531-017-1444-3	Excluded	Duplicate search result.
190	Filz, K. J., Bohr, A., & Lötters, S. (2018). Abandoned Foreigners: is the stage set for exotic pet reptiles to invade Central Europe? [Article]. Biodiversity and Conservation, 27(2), 417-435. https://doi.org/10.1007/s10531-017-1444-3	Excluded	Duplicate search result.
191	Fischer, C. (2004). The complex interactions of markets for endangered species products. Journal of Environmental Economics and Management, 48(2), 926-953. https://doi.org/10.1016/j.jeem.2003.12.003	Excluded	Lack of consideration of institutional roles governing activities or uses of wildlife that foster zoonotic spillover.
192	Fischer, C. (2004). The complex interactions of markets for endangered species products [Conference Paper]. Journal of Environmental Economics and Management, 48(2), 926-953. https://doi.org/10.1016/j.jeem.2003.12.003	Excluded	Duplicate search result.
193	Fischer, C. (2004). The complex interactions of markets for endangered species products [Conference Paper]. Journal of Environmental Economics and Management, 48(2), 926-953. https://doi.org/10.1016/j.jeem.2003.12.003	Excluded	Duplicate search result.
194	Formentao, L., Saraiva, A. S., & Marrero, A. R. DNA barcoding exposes the need to control the illegal trade of eggs of non-threatened parrots in Brazil. Conservation Genetics Resources. https://doi.org/10.1007/s12686-021-01209-4	Excluded	Duplicate search result.
195	Formentão, L., Saraiva, A. S., & Marrero, A. R. (2021). DNA barcoding exposes the need to control the illegal trade of eggs of non-threatened parrots in Brazil [Article]. Conservation Genetics Resources. https://doi.org/10.1007/s12686-021-01209-4	Excluded	Lack of consideration of regulatory approaches or institutional roles governing activities or uses of wildlife that foster zoonotic spillover.
196	Foster, S., Wiswedel, S., & Vincent, A. (2016). Opportunities and challenges for analysis of wildlife trade using CITES data - seahorses as a case study [Article]. Aquatic Conservation: Marine and Freshwater Ecosystems, 26(1), 154-172. https://doi.org/10.1002/aqc.2493	Excluded	Lack of consideration of regulatory approaches governing activities or uses of wildlife that foster zoonotic spillover.
197	Foster, S. J., Kuo, T. C., Wan, A. K. Y., & Vincent, A. C. J. (2019). Global seahorse trade defies export bans under CITES action and national legislation [Article]. Marine Policy, 103, 33-41. https://doi.org/10.1016/j.marpol.2019.01.014	Excluded	Lack of consideration of regulatory approaches governing activities or uses of wildlife that foster zoonotic spillover.
198	Foster, S. J., & Vincent, A. C. J. (2021). Holding governments accountable for their commitments: CITES Review of Significant Trade for a very high-volume taxon [Article]. Global Ecology and Conservation, 27, Article e01572. https://doi.org/10.1016/j.gecco.2021.e01572	Included
199	Gagnier, R. (2013). Illicit trade in wildlife and the economics of agricultural and wildlife smuggling [Book]. Nova Science Publishers, Inc. https://www.scopus.com/inward/record.uri?eid=2-s2.0-84895395386&partnerID=40&md5=17dfd9c6282e69dd43d094fa90d59b64	Excluded	Lack of consideration of regulatory approaches or institutional roles governing activities or uses of wildlife that foster zoonotic spillover.
200	Gallo, C. B., & Tadich, T. A. (2008). South America. CABI Publishing. https://doi.org/10.1079/9781845934033.0261	Excluded	Duplicate search result.
201	Gallo, C. B., & Tadich, T. A. (2008). South America. In Long Distance Transport and Welfare of Farm Animals (pp. 261-287). CABI Publishing. https://www.scopus.com/inward/record.uri?eid=2-s2.0-84890197222&partnerID=40&md5=5225fd6e72a77f4b5b4771eb7820a98b	Excluded	Lack of consideration of regulatory approaches or institutional roles governing activities or uses of wildlife that foster zoonotic spillover.
202	Gallo, C. B., & Tadich, T. A. (2008). South America. In Long Distance Transport and Welfare of Farm Animals (pp. 261-287). CABI Publishing. https://www.scopus.com/inward/record.uri?eid=2-s2.0-84890197222&partnerID=40&md5=5225fd6e72a77f4b5b4771eb7820a98b	Excluded	Duplicate search result.
203	Ghazalian, P. L., Larue, B., & Gervais, J. P. (2009). Exporting to new destinations and the effects of tariffs: the case of meat commodities. Agricultural Economics, 40(6), 701-714. https://doi.org/10.1111/j.1574-0862.2009.00409.x	Excluded	Lack of consideration of regulatory approaches or institutional roles governing activities or uses of wildlife that foster zoonotic spillover.
204	Ghazalian, P. L., Larue, B., & Gervais, J. P. (2009). Exporting to new destinations and the effects of tariffs: The case of meat commodities [Article]. Agricultural Economics, 40(6), 701-714. https://doi.org/10.1111/j.1574-0862.2009.00409.x	Excluded	Duplicate search result.
205	Ghazalian, P. L., Larue, B., & Gervais, J. P. (2009). Exporting to new destinations and the effects of tariffs: The case of meat commodities [Article]. Agricultural Economics, 40(6), 701-714. https://doi.org/10.1111/j.1574-0862.2009.00409.x	Excluded	Duplicate search result.
206	Ghazalian, P. L., Larue, B., & Gervais, J. P. (2011). Assessing the Implications of Regional Preferential Market Access for Meat Commodities. Agribusiness, 27(3), 292-310. https://doi.org/10.1002/agr.20274	Excluded	Lack of consideration of regulatory approaches or institutional roles governing activities or uses of wildlife that foster zoonotic spillover.
207	Ghazalian, P. L., Larue, B., & Gervais, J. P. (2011). Assessing the implications of regional preferential market access for meat commodities [Article]. Agribusiness, 27(3), 292-310. https://doi.org/10.1002/agr.20274	Excluded	Duplicate search result.
208	Ghazalian, P. L., Larue, B., & Gervais, J. P. (2011). Assessing the implications of regional preferential market access for meat commodities [Article]. Agribusiness, 27(3), 292-310. https://doi.org/10.1002/agr.20274	Excluded	Duplicate search result.
209	Goka, K., Okabe, K., & Takano, A. (2013). Recent cases of invasive alien mites and ticks in Japan: why is a regulatory framework needed? Experimental and Applied Acarology, 59(1-2), 245-261. https://doi.org/10.1007/s10493-012-9609-y	Excluded	Lack of consideration of regulatory approaches or institutional roles governing activities or uses of wildlife that foster zoonotic spillover.
210	Goka, K., Okabe, K., & Takano, A. (2013). Recent cases of invasive alien mites and ticks in Japan: Why is a regulatory framework needed? [Article]. Experimental and Applied Acarology, 59(1-2), 245-261. https://doi.org/10.1007/s10493-012-9609-y	Excluded	Duplicate search result.
211	Goka, K., Okabe, K., & Takano, A. (2013). Recent cases of invasive alien mites and ticks in Japan: why is a regulatory framework needed? [Research Support, Non-U.S. Gov't]. Experimental & Applied Acarology, 59(1-2), 245-261. https://doi.org/https://dx.doi.org/10.1007/s10493-012-9609-y	Excluded	Duplicate search result.
212	Goka, K., Okabe, K., & Takano, A. (2013). Recent cases of invasive alien mites and ticks in Japan: Why is a regulatory framework needed? Experimental and Applied Acarology, 59(1-2), 245-261. https://doi.org/http://dx.doi.org/10.1007/s10493-012-9609-y	Excluded	Duplicate search result.
213	Gomez, L., & Shepherd, C. R. (2018). Trade in bears in Lao PDR with observations from market surveys and seizure data [Article]. Global Ecology and Conservation, 15, Article e00415. https://doi.org/10.1016/j.gecco.2018.e00415	Excluded	Lack of consideration of regulatory approaches or institutional roles governing activities or uses of wildlife that foster zoonotic spillover.
214	Gomez, L., & Shepherd, C. R. (2018). Trade in bears in Lao PDR with observations from market surveys and seizure data [Article]. Global Ecology and Conservation, 15, Article e00415. https://doi.org/10.1016/j.gecco.2018.e00415	Excluded	Duplicate search result.
215	Gomez, L., & Shepherd, C. R. (2018). Trade in bears in Lao PDR with observations from market surveys and seizure data [Article]. Global Ecology and Conservation, 15, Article e00415. https://doi.org/10.1016/j.gecco.2018.e00415	Excluded	Duplicate search result.
216	Gomez, L., & Shepherd, C. R. (2021). The illegal exploitation of the Javan Leopard (Panthera pardus melas) and Sunda Clouded Leopard (Neofelis diardi) in Indonesia. Nature Conservation-Bulgaria(43), 25-39. https://doi.org/10.3897/natureconservation.43.59399	Excluded	Duplicate search result.
217	Gomez, L., & Shepherd, C. R. (2021). The illegal exploitation of the Javan Leopard (Panthera pardus melas) and Sunda Clouded Leopard (Neofelis diardi) in Indonesia [Article]. Nature Conservation, 43, 25-39. https://doi.org/10.3897/NATURECONSERVATION.43.59399	Excluded	Lack of consideration of regulatory approaches governing activities or uses of wildlife that foster zoonotic spillover.
218	Goncalves, R., Rocha, A. P., & Pereira, F. L. (2013). High Level Architecture for Trading Agents in Betting Exchange Markets. In A. Rocha, A. M. Correia, T. Wilson, & K. A. Stroetmann (Eds.), Advances in Information Systems and Technologies (Vol. 206, pp. 497-510). https://doi.org/10.1007/978-3-642-36981-0_46	Excluded	Lack of consideration of institutional roles governing activities or uses of wildlife that foster zoonotic spillover.
219	Gordon, I. (2009). The philosophy of sustainable wildlife use. In The Vicuña: The Theory and Practice of Community Based Wildlife Management (pp. 1-5). Springer US. https://doi.org/10.1007/978-0-387-09476-2_1	Excluded	Lack of consideration of regulatory approaches or institutional roles governing activities or uses of wildlife that foster zoonotic spillover.
220	Green, J., Coulthard, E., Norrey, J., Megson, D., & D’Cruze, N. (2020). Risky business: Live non-citeswildlife uk imports and the potential for infectious diseases [Article]. Animals, 10(9), 1-24, Article 1632. https://doi.org/10.3390/ani10091632	Excluded	Lack of consideration of regulatory approaches governing activities or uses of wildlife that foster zoonotic spillover.
221	Green, J., Coulthard, E., Norrey, J., Megson, D., & D’Cruze, N. (2020). Risky business: Live non-citeswildlife uk imports and the potential for infectious diseases [Article]. Animals, 10(9), 1-24, Article 1632. https://doi.org/10.3390/ani10091632	Excluded	Duplicate search result.
222	Green, J., Coulthard, E., Norrey, J., Megson, D., & D’Cruze, N. (2020). Risky business: Live non-citeswildlife uk imports and the potential for infectious diseases [Article]. Animals, 10(9), 1-24, Article 1632. https://doi.org/10.3390/ani10091632	Excluded	Duplicate search result.
223	Haan, L. D., Van Ufford, P. Q., & Zaal, F. (2018). Cross-border cattle marketing in Sub-Saharan Africa since 1900 geographica patterns and government-induced change. In Agricultural Marketing in Tropical Africa: Contributions of the Netherlands (pp. 205-226). Taylor and Francis. https://doi.org/10.4324/9780429460265-11	Excluded	Lack of consideration of regulatory approaches governing activities or uses of wildlife that foster zoonotic spillover.
224	Haas, T. C., & Ferreira, S. M. (2016). Combating rhino horn trafficking: The need to disrupt criminal networks. PLoS ONE, 11(11), Article e0167040. https://doi.org/http://dx.doi.org/10.1371/journal.pone.0167040	Excluded	Lack of consideration of regulatory approaches or institutional roles governing activities or uses of wildlife that foster zoonotic spillover.
225	Haas, T. C., & Ferreira, S. M. (2016). Combating rhino horn trafficking: The need to disrupt criminal networks [Article]. PLoS ONE, 11(11), Article e0167040. https://doi.org/10.1371/journal.pone.0167040	Excluded	Duplicate search result.
226	Han, C. R., & Nelen, H. (2017). Decoupling Policy and Practice in the Fight Against Wildlife Smuggling [Review]. British Journal of Criminology, 57(1), 132-151. https://doi.org/10.1093/bjc/azv109	Excluded	Lack of consideration of regulatory approaches or institutional roles governing activities or uses of wildlife that foster zoonotic spillover.
227	Hansen, C. P., Damnyag, L., Obiri, B. D., & Carlsen, K. (2012). Revisiting illegal logging and the size of the domestic timber market: the case of Ghana. International Forestry Review, 14(1), 39-49. https://doi.org/10.1505/146554812799973181	Excluded	Lack of consideration of regulatory approaches governing activities or uses of wildlife that foster zoonotic spillover.
228	Hansen, C. P., Damnyag, L., Obiri, B. D., & Carlsen, K. (2012). Revisiting illegal logging and the size of the domestic timber market: The case of ghana [Review]. International Forestry Review, 14(1), 39-49. https://doi.org/10.1505/146554812799973181	Excluded	Duplicate search result.
229	Hansen, C. P., Damnyag, L., Obiri, B. D., & Carlsen, K. (2012). Revisiting illegal logging and the size of the domestic timber market: The case of ghana [Review]. International Forestry Review, 14(1), 39-49. https://doi.org/10.1505/146554812799973181	Excluded	Duplicate search result.
230	Haryoko, T., O’hara, M., Mioduszewska, B., Sutrisno, H., Prasetyo, L. B., & Mardiastuti, A. (2021). Implementation of species protection act for the conservation of tanimbar corella, cacatua goffiniana (Finsch, 1863) [Article]. Biodiversitas, 22(4), 1733-1740. https://doi.org/10.13057/biodiv/d220417	Excluded	Lack of consideration of regulatory approaches governing activities or uses of wildlife that foster zoonotic spillover.
231	Haryoko, T., O’hara, M., Mioduszewska, B., Sutrisno, H., Prasetyo, L. B., & Mardiastuti, A. (2021). Implementation of species protection act for the conservation of tanimbar corella, cacatua goffiniana (Finsch, 1863) [Article]. Biodiversitas, 22(4), 1733-1740. https://doi.org/10.13057/biodiv/d220417	Excluded	Duplicate search result.
232	Hathaway, S. C. (2013). Food control from farm to fork: Implementing the standards of Codex and the OIE [Article]. OIE Revue Scientifique et Technique, 32(2), 479-485. https://doi.org/10.20506/rst.32.2.2247	Excluded	Lack of consideration of regulatory approaches or institutional roles governing activities or uses of wildlife that foster zoonotic spillover.
233	Heinrich, S., Wittmann, T. A., Prowse, T. A. A., Ross, J. V., Delean, S., Shepherd, C. R., & Cassey, P. (2016). Where did all the pangolins go? International CITES trade in pangolin species [Article]. Global Ecology and Conservation, 8, 241-253. https://doi.org/10.1016/j.gecco.2016.09.007	Excluded	Lack of consideration of regulatory approaches governing activities or uses of wildlife that foster zoonotic spillover.
234	Hejazi, M., Marchant, M. A., Zhu, J., & Ning, X. (2019). The decline of US export competitiveness in the Chinese meat import market. Agribusiness, 35(1), 114-126. https://doi.org/10.1002/agr.21588	Excluded	Lack of consideration of regulatory approaches or institutional roles governing activities or uses of wildlife that foster zoonotic spillover.
235	Hejazi, M., Marchant, M. A., Zhu, J., & Ning, X. (2019). The decline of U.S. export competitiveness in the Chinese meat import market [Article]. Agribusiness, 35(1), 114-126. https://doi.org/10.1002/agr.21588	Excluded	Duplicate search result.
236	Hejazi, M., Marchant, M. A., Zhu, J., & Ning, X. (2019). The decline of U.S. export competitiveness in the Chinese meat import market [Article]. Agribusiness, 35(1), 114-126. https://doi.org/10.1002/agr.21588	Excluded	Duplicate search result.
237	Hierink, F., Bolon, I., Durso, A. M., Ruiz de Castañeda, R., Zambrana-Torrelio, C., Eskew, E. A., & Ray, N. (2020). Forty-four years of global trade in CITES-listed snakes: Trends and implications for conservation and public health [Article]. Biological Conservation, 248, Article 108601. https://doi.org/10.1016/j.biocon.2020.108601	Excluded	Lack of consideration of regulatory approaches governing activities or uses of wildlife that foster zoonotic spillover.
238	Hinsley, A., Nuno, A., Ridout, M., John, F. A. V. S., & Roberts, D. L. (2017). Estimating the Extent of CITES Noncompliance among Traders and End-Consumers; Lessons from the Global Orchid Trade [Letter]. Conservation Letters, 10(5), 602-609. https://doi.org/10.1111/conl.12316	Excluded	Lack of consideration of regulatory approaches or institutional roles governing activities or uses of wildlife that foster zoonotic spillover.
239	Hitchens, R. T., & Blakeslee, A. M. H. (2020). Trends in illegal wildlife trade: Analyzing personal baggage seizure data in the Pacific Northwest. PLoS ONE, 15(6), Article e0234197. https://doi.org/http://dx.doi.org/10.1371/journal.pone.0234197	Excluded	Lack of consideration of regulatory approaches or institutional roles governing activities or uses of wildlife that foster zoonotic spillover.
240	Hitchens, R. T., & Blakeslee, A. M. H. (2020). Trends in illegal wildlife trade: Analyzing personal baggage seizure data in the Pacific Northwest [Article]. PLoS ONE, 15(6), Article e0234197. https://doi.org/10.1371/journal.pone.0234197	Excluded	Duplicate search result.
241	Holden, M. H., & Lockyer, J. (2021). Poacher-population dynamics when legal trade of naturally deceased organisms funds anti-poaching enforcement. Journal of Theoretical Biology, 517, Article 110618. https://doi.org/10.1016/j.jtbi.2021.110618	Excluded	Lack of consideration of regulatory approaches or institutional roles governing activities or uses of wildlife that foster zoonotic spillover.
242	Holden, M. H., & Lockyer, J. (2021). Poacher-population dynamics when legal trade of naturally deceased organisms funds anti-poaching enforcement. Journal of Theoretical Biology, 517 (no pagination), Article 110618. https://doi.org/http://dx.doi.org/10.1016/j.jtbi.2021.110618	Excluded	Duplicate search result.
243	Holden, M. H., & Lockyer, J. (2021). Poacher-population dynamics when legal trade of naturally deceased organisms funds anti-poaching enforcement [Article]. Journal of Theoretical Biology, 517, Article 110618. https://doi.org/10.1016/j.jtbi.2021.110618	Excluded	Duplicate search result.
244	Holden, M. H., & Lockyer, J. (2021). Poacher-population dynamics when legal trade of naturally deceased organisms funds anti-poaching enforcement. Journal of Theoretical Biology, 517, 110618. https://doi.org/https://dx.doi.org/10.1016/j.jtbi.2021.110618	Excluded	Duplicate search result.
245	Holden, M. H., & Lockyer, J. (2021). Poacher-population dynamics when legal trade of naturally deceased organisms funds anti-poaching enforcement [Article]. Journal of Theoretical Biology, 517, Article 110618. https://doi.org/10.1016/j.jtbi.2021.110618	Excluded	Duplicate search result.
246	Homewood, K., Trench, P., Randall, S., Lynen, G., & Bishop, B. (2006). Livestock health and socio-economic impacts of a veterinary intervention in Maasailand: Infection-and-treatment vaccine against East Coast fever [Article]. Agricultural Systems, 89(2-3), 248-271. https://doi.org/10.1016/j.agsy.2005.09.004	Excluded	Lack of consideration of regulatory approaches or institutional roles governing activities or uses of wildlife that foster zoonotic spillover.
247	Huang, W., Wang, H., & Wei, Y. (2021). Mapping the Illegal International Ivory Trading Network to Identify Key Hubs and Smuggling Routes: Illegal International Ivory Trading Network from 1975 to 2017 [Article]. EcoHealth. https://doi.org/10.1007/s10393-020-01511-x	Excluded	Lack of consideration of regulatory approaches or institutional roles governing activities or uses of wildlife that foster zoonotic spillover.
248	Huang, W. Y., Wang, H. W., & Wei, Y. G. Mapping the Illegal International Ivory Trading Network to Identify Key Hubs and Smuggling Routes Illegal International Ivory Trading Network from 1975 to 2017. EcoHealth. https://doi.org/10.1007/s10393-020-01511-x	Excluded	Duplicate search result.
249	Hutchinson, A., & Roberts, D. L. (2020). Differentiating captive and wild African lion (Panthera leo) populations in South Africa, using stable carbon and nitrogen isotope analysis [Article]. Biodiversity and Conservation, 29(7), 2255-2273. https://doi.org/10.1007/s10531-020-01972-0	Excluded	Lack of consideration of regulatory approaches or institutional roles governing activities or uses of wildlife that foster zoonotic spillover.
250	Iftekhar, M. S. (2010). Protecting the sundarbans: An appraisal of national and international environmental laws [Note]. Asia Pacific Journal of Environmental Law, 13(2), 249-268. https://www.scopus.com/inward/record.uri?eid=2-s2.0-84871040167&partnerID=40&md5=c445a74b960f8c2df689755f20c8d57a	Excluded	Lack of consideration of regulatory approaches or institutional roles governing activities or uses of wildlife that foster zoonotic spillover.
251	Indrawan, D., & Daryanto, A. (2020). Food control and biosecurity roles in the global value chain: Supporting producers or safeguarding consumers?	Excluded	Lack of consideration of regulatory approaches or institutional roles governing activities or uses of wildlife that foster zoonotic spillover.
252	Ivory, R. (2017). Symposium on global animal law, part II: The case for global legal animal studies corruption gone wild: Transnational criminal law and the international trade in endangered species [Conference Paper]. AJIL Unbound, 111, 413-418. https://doi.org/10.1017/aju.2017.108	Excluded	Lack of consideration of regulatory approaches or institutional roles governing activities or uses of wildlife that foster zoonotic spillover.
253	Jacques, S., Rosenfeld, R., Wright, R., & van Gemert, F. (2016). Effects of Prohibition and Decriminalization on Drug Market Conflict: Comparing Street Dealers, Coffeeshops, and Cafes in Amsterdam. Criminology & Public Policy, 15(3), 843-875. https://doi.org/10.1111/1745-9133.12218	Excluded	Lack of consideration of regulatory approaches or institutional roles governing activities or uses of wildlife that foster zoonotic spillover.
254	Jacques, S., Rosenfeld, R., Wright, R., & van Gemert, F. (2016). Effects of Prohibition and Decriminalization on Drug Market Conflict: Comparing Street Dealers, Coffeeshops, and Cafés in Amsterdam [Article]. Criminology and Public Policy, 15(3), 843-875. https://doi.org/10.1111/1745-9133.12218	Excluded	Duplicate search result.
255	Jacques, S., Rosenfeld, R., Wright, R., & van Gemert, F. (2016). Effects of Prohibition and Decriminalization on Drug Market Conflict: Comparing Street Dealers, Coffeeshops, and Cafés in Amsterdam [Article]. Criminology and Public Policy, 15(3), 843-875. https://doi.org/10.1111/1745-9133.12218	Excluded	Duplicate search result.
256	Janssen, J., & Indenbaum, R. A. (2019). Endemic Vietnamese reptiles in commercial trade [Article]. Journal of Asia-Pacific Biodiversity, 12(1), 45-48. https://doi.org/10.1016/j.japb.2018.11.010	Excluded	Lack of consideration of regulatory approaches or institutional roles governing activities or uses of wildlife that foster zoonotic spillover.
257	Janssen, J., & Leupen, B. T. C. (2019). Traded under the radar: poor documentation of trade in nationally-protected non-CITES species can cause fraudulent trade to go undetected [Article]. Biodiversity and Conservation, 28(11), 2797-2804. https://doi.org/10.1007/s10531-019-01796-7	Excluded	Lack of consideration of regulatory approaches or institutional roles governing activities or uses of wildlife that foster zoonotic spillover.
258	Jim, C. Y. (2015). Cross-border itinerant poaching of agarwood in Hong Kong's peri-urban forests [Article]. Urban Forestry and Urban Greening, 14(2), 420-431. https://doi.org/10.1016/j.ufug.2015.04.007	Excluded	Lack of consideration of regulatory approaches or institutional roles governing activities or uses of wildlife that foster zoonotic spillover.
259	Jori, F., Brahmbhatt, D., Fosgate, G. T., Thompson, P. N., Budke, C., Ward, M. P., Ferguson, K., & Gummow, B. (2011). A questionnaire-based evaluation of the veterinary cordon fence separating wildlife and livestock along the boundary of the Kruger National Park, South Africa [Article]. Preventive Veterinary Medicine, 100(3-4), 210-220. https://doi.org/10.1016/j.prevetmed.2011.03.015	Excluded	Lack of consideration of regulatory approaches or institutional roles governing activities or uses of wildlife that foster zoonotic spillover.
260	Juergens, J., Bruslund, S., Staerk, J., Oegelund Nielsen, R., Shepherd, C. R., Leupen, B., Krishnasamy, K., Chng, S. C. L., Jackson, J., da Silva, R., Bagott, A., Alves, R. R. N., & Conde, D. A. (2021). A standardized dataset for conservation prioritization of songbirds to support CITES [Data Paper]. Data in Brief, 36, Article 107093. https://doi.org/10.1016/j.dib.2021.107093	Excluded	Lack of consideration of regulatory approaches governing activities or uses of wildlife that foster zoonotic spillover.
261	Juergens, J., Bruslund, S., Staerk, J., Oegelund Nielsen, R., Shepherd, C. R., Leupen, B., Krishnasamy, K., Chng, S. C. L., Jackson, J., da Silva, R., Bagott, A., Alves, R. R. N., & Conde, D. A. (2021). A standardized dataset for conservation prioritization of songbirds to support CITES. Data in Brief, 36, 107093. https://doi.org/https://dx.doi.org/10.1016/j.dib.2021.107093	Excluded	Duplicate search result.
262	Juergens, J., Bruslund, S., Staerk, J., Oegelund Nielsen, R., Shepherd, C. R., Leupen, B., Krishnasamy, K., Chng, S. C. L., Jackson, J., da Silva, R., Bagott, A., Alves, R. R. N., & Conde, D. A. (2021). A standardized dataset for conservation prioritization of songbirds to support CITES [Data Paper]. Data in Brief, 36, Article 107093. https://doi.org/10.1016/j.dib.2021.107093	Excluded	Duplicate search result.
263	Kahn, S., & Pelgrim, W. (2010). The role of the World Trade Organization and the 'three sisters' (the World Organisation for Animal Health, the International Plant Protection Convention and the Codex Alimentarius Commission) in the control of invasive alien species and the preservation of biodiversity [Article]. OIE Revue Scientifique et Technique, 29(2), 411-417. https://doi.org/10.20506/rst.29.…	Included
264	Karemera, D., Koo, W., Smalls, G., & Whiteside, L. (2015). Trade Creation, Diversion Effects and Exchange Rate Volatility in the Global Meat Trade. Journal of Economic Integration, 30(2), 240-268. https://doi.org/10.11130/jei.2015.30.2.240	Excluded	Lack of consideration of institutional roles governing activities or uses of wildlife that foster zoonotic spillover.
265	Karemera, D., Koo, W., Smalls, G., & Whiteside, L. (2015). Trade creation and diversion effects and exchange rate volatility in the global meat trade [Article]. Journal of Economic Integration, 30(2), 240-268. https://doi.org/10.11130/jei.2015.30.2.240	Excluded	Duplicate search result.
266	Karemera, D., Koo, W., Smalls, G., & Whiteside, L. (2015). Trade creation and diversion effects and exchange rate volatility in the global meat trade [Article]. Journal of Economic Integration, 30(2), 240-268. https://doi.org/10.11130/jei.2015.30.2.240	Excluded	Duplicate search result.
267	Karmacharya, D., Sherchan, A. M., Dulal, S., Manandhar, P., Manandhar, S., Joshi, J., Bhattarai, S., Bhatta, T. R., Awasthi, N., Sharma, A. N., Bista, M., Silwal, N. R., Pokharel, P., Lamichhane, R. R., Sharma, N., Llewellyn, B., Wultsch, C., Kelly, M. J., Gour, D., . . . Hughes, J. (2018). Species, sex and geo-location identification of seized tiger (Panthera tigris tigris) parts in Nepal—A mole…	Excluded	Lack of consideration of regulatory approaches or institutional roles governing activities or uses of wildlife that foster zoonotic spillover.
268	Karnad, D., Sutaria, D., & Jabado, R. W. (2020). Local drivers of declining shark fisheries in India. Ambio, 49(2), 616-627. https://doi.org/10.1007/s13280-019-01203-z	Excluded	Lack of consideration of regulatory approaches or institutional roles governing activities or uses of wildlife that foster zoonotic spillover.
269	Karnad, D., Sutaria, D., & Jabado, R. W. (2020). Local drivers of declining shark fisheries in India [Article]. Ambio, 49(2), 616-627. https://doi.org/10.1007/s13280-019-01203-z	Excluded	Duplicate search result.
270	Karnad, D., Sutaria, D., & Jabado, R. W. (2020). Local drivers of declining shark fisheries in India [Article]. Ambio, 49(2), 616-627. https://doi.org/10.1007/s13280-019-01203-z	Excluded	Duplicate search result.
271	Kennally, G. (2001). Regulating the trade in recreational drugs [Article]. European Journal of Law and Economics, 11(1), 69-82. https://doi.org/10.1023/A:1008765813086	Excluded	Lack of consideration of regulatory approaches or institutional roles governing activities or uses of wildlife that foster zoonotic spillover.
272	Kennally, G. (2001). Regulating the trade in recreational drugs [Article]. European Journal of Law and Economics, 11(1), 69-82. https://doi.org/10.1023/A:1008765813086	Excluded	Duplicate search result.
273	Keong, C. H. (2007). CITES as a tool in combating illegal logging [Article]. International Forestry Review, 9(3), 805-810. https://doi.org/10.1505/ifor.9.3.805	Excluded	Lack of consideration of institutional roles governing activities or uses of wildlife that foster zoonotic spillover.
274	Kintner, E. L. (2005). Bad apples and smoking barrels: Private actions for public nuisance against the gun industry. Iowa Law Review, 90(3), 1163-1240. <Go to ISI>://WOS:000229765000006	Excluded	Duplicate search result.
275	Kintner, E. L. (2005). Bad apples and smoking barrels: Private actions for public nuisance against the gun industry [Review]. Iowa Law Review, 90(3), 1163-1240. https://www.scopus.com/inward/record.uri?eid=2-s2.0-22544441311&partnerID=40&md5=7e4bfabdfc81998705a7eae3089c4d61	Excluded	Lack of consideration of regulatory approaches or institutional roles governing activities or uses of wildlife that foster zoonotic spillover.
276	Kintner, E. L. (2005). Bad apples and smoking barrels: Private actions for public nuisance against the gun industry [Review]. Iowa Law Review, 90(3), 1163-1240. https://www.scopus.com/inward/record.uri?eid=2-s2.0-22544441311&partnerID=40&md5=7e4bfabdfc81998705a7eae3089c4d61	Excluded	Duplicate search result.
277	Kitpipit, T., Linacre, A., & Tobe, S. S. (2009). Tiger species identification based on molecular approach [Article]. Forensic Science International: Genetics Supplement Series, 2(1), 310-312. https://doi.org/10.1016/j.fsigss.2009.08.041	Excluded	Lack of consideration of regulatory approaches or institutional roles governing activities or uses of wildlife that foster zoonotic spillover.
278	Kitpipit, T., Linacre, A., & Tobe, S. S. (2009). Tiger species identification based on molecular approach [Article]. Forensic Science International: Genetics Supplement Series, 2(1), 310-312. https://doi.org/10.1016/j.fsigss.2009.08.041	Excluded	Duplicate search result.
279	Kock, R. A. (2004). The Wildlife Domestic Animal Disease Interface—should Africa adopt a hard or soft edge? [Article]. Transactions of the Royal Society of South Africa, 59(1), 10-14. https://doi.org/10.1080/00359190409519148	Excluded	Lack of consideration of regulatory approaches or institutional roles governing activities or uses of wildlife that foster zoonotic spillover.
280	Kock, R. A. (2004). The Wildlife Domestic Animal Disease Interface—should Africa adopt a hard or soft edge? [Article]. Transactions of the Royal Society of South Africa, 59(1), 10-14. https://doi.org/10.1080/00359190409519148	Excluded	Duplicate search result.
281	Kock, R. A. (2004). The Wildlife Domestic Animal Disease Interface—should Africa adopt a hard or soft edge? [Article]. Transactions of the Royal Society of South Africa, 59(1), 10-14. https://doi.org/10.1080/00359190409519148	Excluded	Duplicate search result.
282	Kock, R. A. (2004). The Wildlife Domestic Animal Disease Interface—should Africa adopt a hard or soft edge? [Article]. Transactions of the Royal Society of South Africa, 59(1), 10-14. https://doi.org/10.1080/00359190409519148	Excluded	Duplicate search result.
283	Kolby, J. E. (2014). Presence of the amphibian chytrid fungus Batrachochytrium dendrobatidis in native amphibians exported from Madagascar [Article]. PLoS ONE, 9(3), Article e89660. https://doi.org/10.1371/journal.pone.0089660	Excluded	Lack of consideration of regulatory approaches or institutional roles governing activities or uses of wildlife that foster zoonotic spillover.
284	Kolby, J. E. (2014). Presence of the Amphibian Chytrid Fungus Batrachochytrium dendrobatidis in Native Amphibians Exported from Madagascar. PLoS ONE, 9(3), Article e89660. https://doi.org/10.1371/journal.pone.0089660	Excluded	Duplicate search result.
285	Koning, S., & Hoeksema, B. W. (2021). Diversity of seahorse species (Hippocampus spp.) in the international aquarium trade [Article]. Diversity, 13(5), Article 187. https://doi.org/10.3390/d13050187	Excluded	Lack of consideration of regulatory approaches or institutional roles governing activities or uses of wildlife that foster zoonotic spillover.
286	Koning, S., & Hoeksema, B. W. (2021). Diversity of seahorse species (Hippocampus spp.) in the international aquarium trade [Article]. Diversity, 13(5), Article 187. https://doi.org/10.3390/d13050187	Excluded	Duplicate search result.
287	Korwin, S., Denier, L., Lieberman, S., & Reeve, R. (2019). Verification of Legal Acquisition under the CITES Convention: The Need for Guidance on the Scope of Legality [Article]. Journal of International Wildlife Law and Policy, 22(3), 274-304. https://doi.org/10.1080/13880292.2019.1695718	Included
288	Kou, X. M., Xu, M., & Gu, Y. Z. (2007). Determination of trace heavy metal elements in cortex phellodendri chinensis by ICP-MS after microwave-assisted digestion [Article]. Guang Pu Xue Yu Guang Pu Fen Xi/Spectroscopy and Spectral Analysis, 27(6), 1197-1200. https://www.scopus.com/inward/record.uri?eid=2-s2.0-34547300554&partnerID=40&md5=e2bb2f7ae9bb68f0e54a9d0f7c3033df	Excluded	Lack of consideration of regulatory approaches or institutional roles governing activities or uses of wildlife that foster zoonotic spillover.
289	Kuo, T. C., Laksanawimol, P., Aylesworth, L., Foster, S. J., & Vincent, A. C. J. (2018). Changes in the trade of bycatch species corresponding to CITES regulations: the case of dried seahorse trade in Thailand [Article]. Biodiversity and Conservation, 27(13), 3447-3468. https://doi.org/10.1007/s10531-018-1610-2	Excluded	Lack of consideration of regulatory approaches governing activities or uses of wildlife that foster zoonotic spillover.
290	Kuo, T. C., & Vincent, A. (2018). Assessing the changes in international trade of marine fishes under CITES regulations – A case study of seahorses [Article]. Marine Policy, 88, 48-57. https://doi.org/10.1016/j.marpol.2017.10.031	Excluded	Lack of consideration of regulatory approaches governing activities or uses of wildlife that foster zoonotic spillover.
291	Lajaunie, C., Morand, S., & Binot, A. (2015). The link between health and biodiversity in Southeast Asia through the example of infectious diseases [Article]. Environmental Justice, 8(1), 26-31. https://doi.org/10.1089/env.2014.0017	Excluded	Lack of consideration of regulatory approaches or institutional roles governing activities or uses of wildlife that foster zoonotic spillover.
292	Larnder-Besner, M., Tremblay-Gravel, J., & Christians, A. (2020). Funding Pandemic Prevention: Proposal for a Meat and Wild Animal Tax. Sustainability, 12(21), Article 9016. https://doi.org/10.3390/su12219016	Excluded	Lack of consideration of regulatory approaches or institutional roles governing activities or uses of wildlife that foster zoonotic spillover.
293	Larnder-Besner, M., Tremblay-Gravel, J., & Christians, A. (2020). Funding pandemic prevention: Proposal for a meat and wild animal tax [Article]. Sustainability (Switzerland), 12(21), 1-12, Article 9016. https://doi.org/10.3390/su12219016	Excluded	Duplicate search result.
294	Latif, A. A., Nkabinde, B., Peba, B., Matthee, O., Pienaar, R., Josemans, A., Marumo, D., Labuschagne, K., Abdelatif, N. A., Krüger, A., & Mans, B. J. (2019). Risk of establishment of canine leishmaniasis infection through the import of dogs into South Africa [Article]. Onderstepoort Journal of Veterinary Research, 86(1), Article a1634. https://doi.org/10.4102/ojvr.v86i1.1634	Excluded	Lack of consideration of regulatory approaches or institutional roles governing activities or uses of wildlife that foster zoonotic spillover.
295	Lee, J., Hughes, T., Lee, M. H., Field, H., Rovie-Ryan, J. J., Sitam, F. T., Sipangkui, S., Nathan, S. K. S. S., Ramirez, D., Kumar, S. V., Lasimbang, H., Epstein, J. H., & Daszak, P. (2020). No Evidence of Coronaviruses or Other Potentially Zoonotic Viruses in Sunda pangolins (Manis javanica) Entering the Wildlife Trade via Malaysia [Article]. EcoHealth, 17(3), 406-418. https://doi.org/10.1007/s…	Excluded	Lack of consideration of regulatory approaches or institutional roles governing activities or uses of wildlife that foster zoonotic spillover.
296	Leupen, B. T. C., Gomez, L., Shepherd, C. R., Nekaris, K. A. I., Imron, M. A., & Nijman, V. (2020). Thirty years of trade data suggests population declines in a once common songbird in Indonesia. European Journal of Wildlife Research, 66(6), Article 98. https://doi.org/10.1007/s10344-020-01436-4	Excluded	Lack of consideration of regulatory approaches or institutional roles governing activities or uses of wildlife that foster zoonotic spillover.
297	Leupen, B. T. C., Gomez, L., Shepherd, C. R., Nekaris, K. A. I., Imron, M. A., & Nijman, V. (2020). Thirty years of trade data suggests population declines in a once common songbird in Indonesia [Article]. European Journal of Wildlife Research, 66(6), Article 98. https://doi.org/10.1007/s10344-020-01436-4	Excluded	Duplicate search result.
298	Leupen, B. T. C., Gomez, L., Shepherd, C. R., Nekaris, K. A. I., Imron, M. A., & Nijman, V. (2020). Thirty years of trade data suggests population declines in a once common songbird in Indonesia [Article]. European Journal of Wildlife Research, 66(6), Article 98. https://doi.org/10.1007/s10344-020-01436-4	Excluded	Duplicate search result.
299	Lever, J., & Miele, M. (2012). The growth of halal meat markets in Europe: An exploration of the supply side theory of religion. Journal of Rural Studies, 28(4), 528-537. https://doi.org/10.1016/j.jrurstud.2012.06.004	Excluded	Lack of consideration of regulatory approaches or institutional roles governing activities or uses of wildlife that foster zoonotic spillover.
300	Lever, J., & Miele, M. (2012). The growth of halal meat markets in Europe: An exploration of the supply side theory of religion [Article]. Journal of Rural Studies, 28(4), 528-537. https://doi.org/10.1016/j.jrurstud.2012.06.004	Excluded	Duplicate search result.
301	Lever, J., & Miele, M. (2012). The growth of halal meat markets in Europe: An exploration of the supply side theory of religion [Article]. Journal of Rural Studies, 28(4), 528-537. https://doi.org/10.1016/j.jrurstud.2012.06.004	Excluded	Duplicate search result.
302	Lewis, M. G., & Takahashi, M. A. (2013). A prescription for conservation: Strengthening Japan's role in curbing the illegal international trade of bear bile for medicinal use [Article]. Asia Pacific Journal of Environmental Law, 15(1), 95-124. https://www.scopus.com/inward/record.uri?eid=2-s2.0-84878290231&partnerID=40&md5=d32a5fa2a78e983b729eba4294536044	Excluded	Lack of consideration of regulatory approaches governing activities or uses of wildlife that foster zoonotic spillover.
303	Lewis, M. G., & Takahashi, M. A. (2013). A prescription for conservation: Strengthening Japan's role in curbing the illegal international trade of bear bile for medicinal use [Article]. Asia Pacific Journal of Environmental Law, 15(1), 95-124. https://www.scopus.com/inward/record.uri?eid=2-s2.0-84878290231&partnerID=40&md5=d32a5fa2a78e983b729eba4294536044	Excluded	Duplicate search result.
304	Lewis, M. G., & Takahashi, M. A. (2013). A prescription for conservation: Strengthening Japan's role in curbing the illegal international trade of bear bile for medicinal use [Article]. Asia Pacific Journal of Environmental Law, 15(1), 95-124. https://www.scopus.com/inward/record.uri?eid=2-s2.0-84878290231&partnerID=40&md5=d32a5fa2a78e983b729eba4294536044	Excluded	Duplicate search result.
305	Low, B. W. (2014). The global trade in native Australian parrots through Singapore between 2005 and 2011: A summary of trends and dynamics [Article]. Emu, 114(3), 277-282. https://doi.org/10.1071/MU13094	Excluded	Lack of consideration of regulatory approaches or institutional roles governing activities or uses of wildlife that foster zoonotic spillover.
306	Ludwig, A. (2008). Identification of acipenseriformes species in trade [Article]. Journal of Applied Ichthyology, 24(SUPPL. 1), 2-19. https://doi.org/10.1111/j.1439-0426.2008.01085.x	Excluded	Lack of consideration of regulatory approaches or institutional roles governing activities or uses of wildlife that foster zoonotic spillover.
307	Luo, J., Yan, D., Song, J., Zhang, D., Xing, X., Han, Y., Yang, M., Dong, X., Peng, C., Chen, S., & Xiao, X. (2013). A strategy for trade monitoring and substitution of the organs of threatened animals. Scientific reports, 3, 3108. https://doi.org/http://dx.doi.org/10.1038/srep03108	Excluded	Duplicate search result.
308	Luo, J. Y., Yan, D., Song, J. Y., Zhang, D., Xing, X. Y., Han, Y. M., Yang, M. H., Dong, X. P., Peng, C., Chen, S. L., & Xiao, X. H. (2013). A strategy for trade monitoring and substitution of the organs of threatened animals. Scientific Reports, 3, Article 3108. https://doi.org/10.1038/srep03108	Excluded	Duplicate search result.
309	Luo, J. Y., Yan, D., Song, J. Y., Zhang, D., Xing, X. Y., Han, Y. M., Yang, M. H., Dong, X. P., Peng, C., Chen, S. L., & Xiao, X. H. (2013). A strategy for trade monitoring and substitution of the organs of threatened animals [Article]. Scientific Reports, 3, Article 3108. https://doi.org/10.1038/srep03108	Excluded	Duplicate search result.
310	Luo, J. Y., Yan, D., Song, J. Y., Zhang, D., Xing, X. Y., Han, Y. M., Yang, M. H., Dong, X. P., Peng, C., Chen, S. L., & Xiao, X. H. (2013). A strategy for trade monitoring and substitution of the organs of threatened animals [Research Support, Non-U.S. Gov't]. Scientific Reports, 3, 3108. https://doi.org/https://dx.doi.org/10.1038/srep03108	Excluded	Duplicate search result.
311	Luo, J. Y., Yan, D., Song, J. Y., Zhang, D., Xing, X. Y., Han, Y. M., Yang, M. H., Dong, X. P., Peng, C., Chen, S. L., & Xiao, X. H. (2013). A strategy for trade monitoring and substitution of the organs of threatened animals [Article]. Scientific Reports, 3, Article 3108. https://doi.org/10.1038/srep03108	Excluded	Duplicate search result.
312	Lyons, L. A. (2013). Feline Genetics. In Brenner's Encyclopedia of Genetics: Second Edition (pp. 25-29). Elsevier Inc. https://doi.org/10.1016/B978-0-12-374984-0.00523-4	Excluded	Lack of consideration of regulatory approaches or institutional roles governing activities or uses of wildlife that foster zoonotic spillover.
313	Maciel, C., & Bock, B. (2013). Ethical concerns beyond the border: How European animal welfare policies reach Brazil. In The Ethics of Consumption: The Citizen, the Market and the Law (pp. 361-365). Springer Netherlands. https://doi.org/10.3920/978-90-8686-784-4_57	Excluded	Lack of consideration of regulatory approaches or institutional roles governing activities or uses of wildlife that foster zoonotic spillover.
314	MacKenzie, R., Lee, K., & LeGresley, E. (2016). To 'enable our legal product to compete effectively with the transit market': British American Tobacco's strategies in Thailand following the 1990 GATT dispute. Global Public Health, 11(3), 348-362. https://doi.org/10.1080/17441692.2015.1050049	Excluded	Lack of consideration of regulatory approaches or institutional roles governing activities or uses of wildlife that foster zoonotic spillover.
315	MacKenzie, R., Lee, K., & LeGresley, E. (2016). To ‘enable our legal product to compete effectively with the transit market’: British American Tobacco's strategies in Thailand following the 1990 GATT dispute [Article]. Global Public Health, 11(3), 348-362. https://doi.org/10.1080/17441692.2015.1050049	Excluded	Duplicate search result.
316	MacKenzie, R., Lee, K., & LeGresley, E. (2016). To ‘enable our legal product to compete effectively with the transit market’: British American Tobacco's strategies in Thailand following the 1990 GATT dispute [Article]. Global Public Health, 11(3), 348-362. https://doi.org/10.1080/17441692.2015.1050049	Excluded	Duplicate search result.
317	Magliolo, M., Prost, S., Orozco-terWengel, P., Burger, P., Kropff, A. S., Kotze, A., Grobler, J. P., & Dalton, D. L. (2021). Unlocking the potential of a validated single nucleotide polymorphism array for genomic monitoring of trade in cheetahs (Acinonyx jubatus). Molecular Biology Reports, 48(1), 171-181. https://doi.org/10.1007/s11033-020-06030-0	Excluded	Lack of consideration of regulatory approaches or institutional roles governing activities or uses of wildlife that foster zoonotic spillover.
318	Magliolo, M., Prost, S., Orozco-terWengel, P., Burger, P., Kropff, A. S., Kotze, A., Grobler, J. P., & Dalton, D. L. (2021). Unlocking the potential of a validated single nucleotide polymorphism array for genomic monitoring of trade in cheetahs (Acinonyx jubatus). Molecular Biology Reports, 48(1), 171-181. https://doi.org/http://dx.doi.org/10.1007/s11033-020-06030-0	Excluded	Duplicate search result.
319	Magliolo, M., Prost, S., Orozco-terWengel, P., Burger, P., Kropff, A. S., Kotze, A., Grobler, J. P., & Dalton, D. L. (2021). Unlocking the potential of a validated single nucleotide polymorphism array for genomic monitoring of trade in cheetahs (Acinonyx jubatus) [Article]. Molecular Biology Reports, 48(1), 171-181. https://doi.org/10.1007/s11033-020-06030-0	Excluded	Duplicate search result.
320	Maldonado, A. M., Nijman, V., & Bearder, S. K. (2009). Trade in night monkeys Aotus spp. in the Brazil-Colombia-Peru tri-border area: International wildlife trade regulations are ineffectively enforced [Article]. Endangered Species Research, 9(2), 143-149. https://doi.org/10.3354/esr00209	Excluded	Lack of consideration of regulatory approaches governing activities or uses of wildlife that foster zoonotic spillover.
321	Mali, S. N., Thorat, B. R., & Chopade, A. R. (2020). A Viewpoint on Angiotensin-Converting Enzyme 2, Anti-Hypertensives and Coronavirus Disease 2019 (COVID-19) [Letter]. Infectious disorders drug targets. https://doi.org/10.2174/1871526520666200511005546	Excluded	Lack of consideration of regulatory approaches or institutional roles governing activities or uses of wildlife that foster zoonotic spillover.
322	Malik, Z. A., Bhat, J. A., Ballabha, R., Bussmann, R. W., & Bhatt, A. B. (2015). Ethnomedicinal plants traditionally used in health care practices by inhabitants of Western Himalaya [Article]. Journal of Ethnopharmacology, 172, 133-144, Article 9563. https://doi.org/10.1016/j.jep.2015.06.002	Excluded	Lack of consideration of regulatory approaches governing activities or uses of wildlife that foster zoonotic spillover.
323	Marginean, G. I., Gherman, E., & Sos, T. (2018). The illegal internet based trade in European pond turtle Emys orbicularis (Linnaeus, 1758) in Romania: a threat factor for conservation. North-Western Journal of Zoology, 14(1), 64-70, Article e171506. <Go to ISI>://WOS:000436176600010	Excluded	Lack of consideration of regulatory approaches or institutional roles governing activities or uses of wildlife that foster zoonotic spillover.
324	Mărginean, G. I., Gherman, E., & Sos, T. (2018). The illegal internet based trade in European pond turtle Emys orbicularis (Linnaeus, 1758) in Romania: A threat factor for conservation [Article]. North-Western Journal of Zoology, 14(1), 64-70. https://www.scopus.com/inward/record.uri?eid=2-s2.0-85049142695&partnerID=40&md5=32b85493eaf1f3cafecdec80412d0781	Excluded	Duplicate search result.
325	Mărginean, G. I., Gherman, E., & Sos, T. (2018). The illegal internet based trade in European pond turtle Emys orbicularis (Linnaeus, 1758) in Romania: A threat factor for conservation [Article]. North-Western Journal of Zoology, 14(1), 64-70. https://www.scopus.com/inward/record.uri?eid=2-s2.0-85049142695&partnerID=40&md5=32b85493eaf1f3cafecdec80412d0781	Excluded	Duplicate search result.
326	Mărginean, G. I., Gherman, E., & Sos, T. (2018). The illegal internet based trade in European pond turtle Emys orbicularis (Linnaeus, 1758) in Romania: A threat factor for conservation [Article]. North-Western Journal of Zoology, 14(1), 64-70. https://www.scopus.com/inward/record.uri?eid=2-s2.0-85049142695&partnerID=40&md5=32b85493eaf1f3cafecdec80412d0781	Excluded	Duplicate search result.
327	Martin, R. O. (2017). Grey areas: Temporal and geographical dynamics of international trade of grey and timneh parrots (psittacus erithacus and P. Timneh) under CITES [Article]. Emu, 118(1), 113-125. https://doi.org/10.1080/01584197.2017.1369854	Excluded	Lack of consideration of regulatory approaches governing activities or uses of wildlife that foster zoonotic spillover.
328	Martin, R. O. (2017). Grey areas: Temporal and geographical dynamics of international trade of grey and timneh parrots (psittacus erithacus and P. Timneh) under CITES [Article]. Emu, 118(1), 113-125. https://doi.org/10.1080/01584197.2017.1369854	Excluded	Duplicate search result.
329	Martin, R. O. (2017). Grey areas: Temporal and geographical dynamics of international trade of grey and timneh parrots (psittacus erithacus and P. Timneh) under CITES [Article]. Emu, 118(1), 113-125. https://doi.org/10.1080/01584197.2017.1369854	Excluded	Duplicate search result.
330	Martin, R. O. (2018). Grey areas: temporal and geographical dynamics of international trade of Grey and Timneh Parrots (Psittacus erithacus and P. timneh) under CITES. Emu-Austral Ornithology, 118(1), 113-125. https://doi.org/10.1080/01584197.2017.1369854	Excluded	Duplicate search result.
331	Martin, R. O. (2018). The wild bird trade and African parrots: past, present and future challenges [Article]. Ostrich, 89(2), 139-143. https://doi.org/10.2989/00306525.2017.1397787	Excluded	Lack of consideration of regulatory approaches or institutional roles governing activities or uses of wildlife that foster zoonotic spillover.
332	Martin, R. O. (2018). The wild bird trade and African parrots: past, present and future challenges [Article]. Ostrich, 89(2), 139-143. https://doi.org/10.2989/00306525.2017.1397787	Excluded	Duplicate search result.
333	Martin, R. O. (2018). The wild bird trade and African parrots: past, present and future challenges [Article]. Ostrich, 89(2), 139-143. https://doi.org/10.2989/00306525.2017.1397787	Excluded	Duplicate search result.
334	Martin, R. O. (2018). Grey areas: temporal and geographical dynamics of international trade of Grey and Timneh Parrots (Psittacus erithacus and P. timneh) under CITES. Emu-Austral Ornithology, 118(1), 113-125. https://doi.org/10.1080/01584197.2017.1369854	Excluded	Duplicate search result.
335	Martin, R. O., Senni, C., & D'Cruze, N. C. (2018). Trade in wild-sourced African grey parrots: Insights via social media [Article]. Global Ecology and Conservation, 15, Article e00429. https://doi.org/10.1016/j.gecco.2018.e00429	Excluded	Lack of consideration of regulatory approaches or institutional roles governing activities or uses of wildlife that foster zoonotic spillover.
336	Matlhola, D. M., & Chen, R. (2020). Telecoupling of the trade of donkey-hides between Botswana and China: Challenges and opportunities [Article]. Sustainability (Switzerland), 12(5), Article 1730. https://doi.org/10.3390/su12051730	Excluded	Lack of consideration of regulatory approaches or institutional roles governing activities or uses of wildlife that foster zoonotic spillover.
337	Matlhola, D. M., & Chen, R. (2020). Telecoupling of the trade of donkey-hides between Botswana and China: Challenges and opportunities [Article]. Sustainability (Switzerland), 12(5), Article 1730. https://doi.org/10.3390/su12051730	Excluded	Duplicate search result.
338	Mayor, P., El Bizri, H. R., Morcatty, T. Q., Moya, K., Solis, S., & Bdmoer, R. E. (2019). Assessing the Minimum Sampling Effort Required to Reliably Monitor Wild Meat Trade in Urban Markets. Frontiers in Ecology and Evolution, 7, Article 180. https://doi.org/10.3389/fevo.2019.00180	Excluded	Lack of consideration of regulatory approaches governing activities or uses of wildlife that foster zoonotic spillover.
339	Mayor, P., El Bizri, H. R., Morcatty, T. Q., Moya, K., Solis, S., & Bodmer, R. E. (2019). Assessing the minimum sampling effort required to reliably monitor wild meat trade in urban markets [Article]. Frontiers in Ecology and Evolution, 7(May), Article 180. https://doi.org/10.3389/fevo.2019.180	Excluded	Duplicate search result.
340	Mayor, P., El Bizri, H. R., Morcatty, T. Q., Moya, K., Solis, S., & Bodmer, R. E. (2019). Assessing the minimum sampling effort required to reliably monitor wild meat trade in urban markets [Article]. Frontiers in Ecology and Evolution, 7(May), Article 180. https://doi.org/10.3389/fevo.2019.180	Excluded	Duplicate search result.
341	McAllister, R. R. J., McNeill, D., & Gordon, I. J. (2009). Legalizing markets and the consequences for poaching of wildlife species: The vicuña as a case study [Article]. Journal of Environmental Management, 90(1), 120-130. https://doi.org/10.1016/j.jenvman.2007.08.014	Excluded	Lack of consideration of regulatory approaches or institutional roles governing activities or uses of wildlife that foster zoonotic spillover.
342	McAllister, R. R. J., McNeill, D., & Gordon, I. J. (2009). Legalizing markets and the consequences for poaching of wildlife species: The vicuña as a case study [Article]. Journal of Environmental Management, 90(1), 120-130. https://doi.org/10.1016/j.jenvman.2007.08.014	Excluded	Duplicate search result.
343	McFadden, A., Rawdon, T. G., Poulin, A., Abila, R., Dacre, I., Sutar, A., Zaari, S., Win, T. T., Khounsy, S., & Muellner, P. (2019). Biosecurity in endemic foot and mouth disease settings: a case study of foot and mouth disease vaccination in South-East Asia [Article]. Revue scientifique et technique (International Office of Epizootics), 38(3), 681-694. https://doi.org/10.20506/rst.38.3.3017	Excluded	Lack of consideration of regulatory approaches or institutional roles governing activities or uses of wildlife that foster zoonotic spillover.
344	McNamara, J., Robinson, E. J. Z., Abernethy, K., Midoko Iponga, D., Sackey, H. N. K., Wright, J. H., & Milner-Gulland, E. (2020). COVID-19, Systemic Crisis, and Possible Implications for the Wild Meat Trade in Sub-Saharan Africa [Article]. Environmental and Resource Economics, 76(4), 1045-1066. https://doi.org/10.1007/s10640-020-00474-5	Excluded	Lack of consideration of regulatory approaches or institutional roles governing activities or uses of wildlife that foster zoonotic spillover.
345	McNamara, J., Robinson, E. J. Z., Abernethy, K., Midoko Iponga, D., Sackey, H. N. K., Wright, J. H., & Milner-Gulland, E. (2020). COVID-19, Systemic Crisis, and Possible Implications for the Wild Meat Trade in Sub-Saharan Africa [Article]. Environmental and Resource Economics, 76(4), 1045-1066. https://doi.org/10.1007/s10640-020-00474-5	Excluded	Duplicate search result.
346	McPherson, J. M., & Vincent, A. C. J. (2004). Assessing East African trade in seahorse species as a basis for conservation under international controls [Article]. Aquatic Conservation: Marine and Freshwater Ecosystems, 14(5), 521-538. https://doi.org/10.1002/aqc.629	Excluded	Lack of consideration of regulatory approaches or institutional roles governing activities or uses of wildlife that foster zoonotic spillover.
347	McPherson, J. M., & Vincent, A. C. J. (2004). Assessing East African trade in seahorse species as a basis for conservation under international controls [Article]. Aquatic Conservation: Marine and Freshwater Ecosystems, 14(5), 521-538. https://doi.org/10.1002/aqc.629	Excluded	Duplicate search result.
348	Mendoza, J., & Francke, O. (2017). Systematic revision of Brachypelma red-kneed tarantulas (Araneae:Theraphosidae), and the use of DNA barcodes to assist in the identification and conservation of CITES-listed species [Article]. Invertebrate Systematics, 31(2), 157-179. https://doi.org/10.1071/IS16023	Excluded	Lack of consideration of regulatory approaches or institutional roles governing activities or uses of wildlife that foster zoonotic spillover.
349	Miguens, L. (2007). The opinion of the production sector on the role of vaccines in the control and eradication of livestock diseases in Argentina [Article]. OIE Revue Scientifique et Technique, 26(2), 479-488. https://doi.org/10.20506/rst.26.2.1760	Excluded	Lack of consideration of institutional roles governing activities or uses of wildlife that foster zoonotic spillover.
350	Militz, T. A., Kinch, J., & Southgate, P. C. (2018). Aquarium Trade Supply-Chain Losses of Marine Invertebrates Originating from Papua New Guinea [Article]. Environmental Management, 61(4), 661-670. https://doi.org/10.1007/s00267-018-1006-9	Excluded	Lack of consideration of regulatory approaches or institutional roles governing activities or uses of wildlife that foster zoonotic spillover.
351	Millán, G. O. (2020). Pandemics, zoonoses and wildlife trade [Article]. Revista de Bioetica y Derecho(50), 19-35. https://www.scopus.com/inward/record.uri?eid=2-s2.0-85095457798&partnerID=40&md5=c2d781eba1a407afcdfa4c931adcbd2e	Excluded	Lack of consideration of regulatory approaches or institutional roles governing activities or uses of wildlife that foster zoonotic spillover.
352	Morgan, S. K., & Lourie, S. A. (2006). Threatened fishes of the world: Hippocampus comes cantor 1850 (Syngnathidae) [Article]. Environmental Biology of Fishes, 75(3), 311-313. https://doi.org/10.1007/s10641-005-0003-z	Excluded	Lack of consideration of regulatory approaches or institutional roles governing activities or uses of wildlife that foster zoonotic spillover.
353	Morgan, S. K., & Lourie, S. A. (2006). Threatened fishes of the world: Hippocampus comes cantor 1850 (Syngnathidae) [Article]. Environmental Biology of Fishes, 75(3), 311-313. https://doi.org/10.1007/s10641-005-0003-z	Excluded	Duplicate search result.
354	Moyle, B. (2017). Wildlife markets in the presence of laundering: a comment. Biodiversity and Conservation, 26(12), 2979-2985. https://doi.org/10.1007/s10531-017-1396-7	Excluded	Lack of consideration of regulatory approaches or institutional roles governing activities or uses of wildlife that foster zoonotic spillover.
355	Moyle, B. (2017). Wildlife markets in the presence of laundering: a comment [Article]. Biodiversity and Conservation, 26(12), 2979-2985. https://doi.org/10.1007/s10531-017-1396-7	Excluded	Duplicate search result.
356	Moyle, B. (2017). Wildlife markets in the presence of laundering: a comment [Article]. Biodiversity and Conservation, 26(12), 2979-2985. https://doi.org/10.1007/s10531-017-1396-7	Excluded	Duplicate search result.
357	Murrill, B. J., & Shedd, D. T. (2016). Restrictions on trade in elephant ivory. In Combating Wildlife Trafficking: National Strategy, Implementation Plan and Restrictions on Elephant Ivory Trade (pp. 51-78). Nova Science Publishers, Inc. https://www.scopus.com/inward/record.uri?eid=2-s2.0-85021922291&partnerID=40&md5=869ce2133aa794e9373f1a1e3c5e09f9	Excluded	Lack of consideration of regulatory approaches or institutional roles governing activities or uses of wildlife that foster zoonotic spillover.
358	Nair, M. D. (2005). Traditional medicines and medicinal plants, and their protection modalities from an Intellectual Property Rights perspective [Review]. Plant Genetic Resources: Characterisation and Utilisation, 3(2), 314-319. https://doi.org/10.1079/PGR200580	Excluded	Lack of consideration of regulatory approaches governing activities or uses of wildlife that foster zoonotic spillover.
359	Nair, M. D. (2005). Traditional medicines and medicinal plants, and their protection modalities from an Intellectual Property Rights perspective [Review]. Plant Genetic Resources: Characterisation and Utilisation, 3(2), 314-319. https://doi.org/10.1079/PGR200580	Excluded	Duplicate search result.
360	Namazi, F., & Khodakaram Tafti, A. (2021). Lumpy skin disease, an emerging transboundary viral disease: A review [Review]. Veterinary Medicine and Science, 7(3), 888-896. https://doi.org/10.1002/vms3.434	Excluded	Lack of consideration of regulatory approaches or institutional roles governing activities or uses of wildlife that foster zoonotic spillover.
361	Nap, R. E., Meessen, N. E. L., Andriessen, M. P. H. M., & Van der Werf, T. S. (2010). Controlling disease outbreaks: The changing role of hospitals. In Handbook of Disease Outbreaks: Prevention, Detection and Control (pp. 1-41). Nova Science Publishers, Inc. https://www.scopus.com/inward/record.uri?eid=2-s2.0-84896573842&partnerID=40&md5=3b73413c5e5ea1e83c9f9dbaf7b8d014	Excluded	Lack of consideration of regulatory approaches or institutional roles governing activities or uses of wildlife that foster zoonotic spillover.
362	Napp, S., Chevalier, V., Busquets, N., Calistri, P., Casal, J., Attia, M., Elbassal, R., Hosni, H., Farrag, H., Hassan, N., Tawfik, R., Abd Elkader, S., & Bayomy, S. (2018). Understanding the legal trade of cattle and camels and the derived risk of Rift Valley Fever introduction into and transmission within Egypt. PLoS Neglected Tropical Diseases, 12(1), Article e0006143. https://doi.org/http://d…	Excluded	Duplicate search result.
363	Napp, S., Chevalier, V., Busquets, N., Calistri, P., Casal, J., Attia, M., Elbassal, R., Hosni, H., Farrag, H., Hassan, N., Tawfik, R., Abd Elkader, S., & Bayomy, S. (2018). Understanding the legal trade of cattle and camels and the derived risk of Rift Valley Fever introduction into and transmission within Egypt. Plos Neglected Tropical Diseases, 12(1), Article e0006143. https://doi.org/10.1371/…	Excluded	Duplicate search result.
364	Napp, S., Chevalier, V., Busquets, N., Calistri, P., Casal, J., Attia, M., Elbassal, R., Hosni, H., Farrag, H., Hassan, N., Tawfik, R., Abd Elkader, S., & Bayomy, S. (2018). Understanding the legal trade of cattle and camels and the derived risk of Rift Valley Fever introduction into and transmission within Egypt [Article]. PLoS Neglected Tropical Diseases, 12(1), Article e0006143. https://doi.or…	Excluded	Duplicate search result.
365	Napp, S., Chevalier, V., Busquets, N., Calistri, P., Casal, J., Attia, M., Elbassal, R., Hosni, H., Farrag, H., Hassan, N., Tawfik, R., Abd Elkader, S., & Bayomy, S. (2018). Understanding the legal trade of cattle and camels and the derived risk of Rift Valley Fever introduction into and transmission within Egypt [Research Support, Non-U.S. Gov't]. PLoS Neglected Tropical Diseases [electronic res…	Excluded	Duplicate search result.
366	Natusch, D. J. D., & Lyons, J. A. (2012). Exploited for pets: The harvest and trade of amphibians and reptiles from Indonesian New Guinea [Article]. Biodiversity and Conservation, 21(11), 2899-2911. https://doi.org/10.1007/s10531-012-0345-8	Excluded	Lack of consideration of regulatory approaches governing activities or uses of wildlife that foster zoonotic spillover.
367	Natusch, D. J. D., & Lyons, J. A. (2012). Exploited for pets: The harvest and trade of amphibians and reptiles from Indonesian New Guinea [Article]. Biodiversity and Conservation, 21(11), 2899-2911. https://doi.org/10.1007/s10531-012-0345-8	Excluded	Duplicate search result.
368	Natusch, D. J. D., & Lyons, J. A. (2012). Exploited for pets: The harvest and trade of amphibians and reptiles from Indonesian New Guinea [Article]. Biodiversity and Conservation, 21(11), 2899-2911. https://doi.org/10.1007/s10531-012-0345-8	Excluded	Duplicate search result.
369	Natusch, D. J. D., Lyons, J. A., Mumpuni, Riyanto, A., & Khadiejah, S. (2020). Applying skin-size limits for management of trade in Asian reptile skins [Article]. Wildlife Research, 47(1), 89-98. https://doi.org/10.1071/WR19122	Excluded	Lack of consideration of regulatory approaches or institutional roles governing activities or uses of wildlife that foster zoonotic spillover.
370	Navrátilová, Z., & Patoèka, J. (2020). Spikenard (nardostachys jatamansi) and its effects on the nervous system [Article]. Psychiatrie (CZE), 24(3), 127-131. https://www.scopus.com/inward/record.uri?eid=2-s2.0-85096157719&partnerID=40&md5=177df2efb8ffca9effa52ddb3b2675e7	Excluded	Lack of consideration of regulatory approaches or institutional roles governing activities or uses of wildlife that foster zoonotic spillover.
371	Neuwirth, R. J., & Svetlicinii, A. (2015). THE REGULATION OF TRADE AND PUBLIC HEALTH IN ASIA-PACIFIC: A CASE FOR "INTER-REGIME REGULATORY CO-OPETITION". Asian Journal of Wto & International Health Law and Policy, 10(2), 349-380. <Go to ISI>://WOS:000362155900002	Included
372	Ni, Q., Wang, Y., Weldon, A., Xie, M., Xu, H., Yao, Y., Zhang, M., Li, Y., Li, Y., Zeng, B., & Nekaris, K. A. I. (2018). Conservation implications of primate trade in China over 18 years based on web news reports of confiscations [Article]. PeerJ, 2018(12), Article e6069. https://doi.org/10.7717/peerj.6069	Excluded	Lack of consideration of regulatory approaches or institutional roles governing activities or uses of wildlife that foster zoonotic spillover.
373	Ni, Q., Wang, Y., Weldon, A., Xie, M., Xu, H., Yao, Y., Zhang, M., Li, Y., Li, Y., Zeng, B., & Nekaris, K. A. I. (2018). Conservation implications of primate trade in China over 18 years based on web news reports of confiscations [Article]. PeerJ, 2018(12), Article e6069. https://doi.org/10.7717/peerj.6069	Excluded	Duplicate search result.
374	Ni, Q., Wang, Y., Weldon, A., Xie, M., Xu, H., Yao, Y., Zhang, M., Li, Y., Li, Y., Zeng, B., & Nekaris, K. A. I. (2018). Conservation implications of primate trade in China over 18 years based on web news reports of confiscations [Article]. PeerJ, 2018(12), Article e6069. https://doi.org/10.7717/peerj.6069	Excluded	Duplicate search result.
375	Ni, Q., Wang, Y., Weldon, A., Xie, M., Xu, H., Yao, Y., Zhang, M., Li, Y., Li, Y., Zeng, B., & Nekaris, K. A. I. (2021). Conservation implications of primate trade in China over 18 years based on web news reports of confiscations [Article]. PeerJ, 6, Article e6069. https://doi.org/10.7287/peerj.preprints.27288	Excluded	Duplicate search result.
376	Ni, Q., Wang, Y., Weldon, A., Xie, M., Xu, H., Yao, Y., Zhang, M., Li, Y., Li, Y., Zeng, B., & Nekaris, K. A. I. (2021). Conservation implications of primate trade in China over 18 years based on web news reports of confiscations [Article]. PeerJ, 6, Article e6069. https://doi.org/10.7287/peerj.preprints.27288	Excluded	Duplicate search result.
377	Ni, Q., Wang, Y., Weldon, A., Xie, M., Xu, H., Yao, Y., Zhang, M., Li, Y., Li, Y., Zeng, B., & Nekaris, K. A. I. (2021). Conservation implications of primate trade in China over 18 years based on web news reports of confiscations [Article]. PeerJ, 6, Article e6069. https://doi.org/10.7287/peerj.preprints.27288	Excluded	Duplicate search result.
378	Nicola, M. D., & Mocuta, D. N. (2019). Methods to increase efficiency of management and audit instruments to control animal diseases in crisis situations [Journal article]. Scientific Papers Series Management, Economic Engineering in Agriculture and Rural Development, 19(2), 281-292. https://ezproxy.library.yorku.ca/login?url=http://ovidsp.ovid.com/ovidweb.cgi?T=JS&CSC=Y&NEWS=N&PAGE=fulltext&D=ca…	Excluded	Lack of consideration of regulatory approaches or institutional roles governing activities or uses of wildlife that foster zoonotic spillover.
379	Nicola, M. D., & Mocuta, D. N. (2019). METHODS TO INCREASE EFFICIENCY OF MANAGEMENT AND AUDIT INSTRUMENTS TO CONTROL ANIMAL DISEASES IN CRISIS SITUATIONS. Scientific Papers-Series Management Economic Engineering in Agriculture and Rural Development, 19(2), 281-292. <Go to ISI>://WOS:000484803700037	Excluded	Duplicate search result.
380	Nielsen, M. R., & Meilby, H. (2015). Hunting and trading bushmeat in the Kilombero Valley, Tanzania: motivations, cost-benefit ratios and meat prices. Environmental Conservation, 42(1), 61-72. https://doi.org/10.1017/s0376892914000198	Excluded	Duplicate search result.
381	Nielsen, M. R., & Meilby, H. (2015). Hunting and trading bushmeat in the Kilombero Valley, Tanzania: Motivations, cost-benefit ratios and meat prices [Article]. Environmental Conservation, 42(1), 61-72. https://doi.org/10.1017/S0376892914000198	Excluded	Lack of consideration of regulatory approaches or institutional roles governing activities or uses of wildlife that foster zoonotic spillover.
382	Nielsen, M. R., & Meilby, H. (2015). Hunting and trading bushmeat in the Kilombero Valley, Tanzania: Motivations, cost-benefit ratios and meat prices [Article]. Environmental Conservation, 42(1), 61-72. https://doi.org/10.1017/S0376892914000198	Excluded	Duplicate search result.
383	Nielsen, M. R., Meilby, H., & Smith-Hall, C. (2016). How could the bushmeat trade in the Kilombero Valley of Tanzania be regulated? Insights from the rural value chain. ORYX, 50(1), 84-93. https://doi.org/10.1017/s003060531400009x	Excluded	Duplicate search result.
384	Nielsen, M. R., Meilby, H., & Smith-Hall, C. (2016). How could the bushmeat trade in the Kilombero Valley of Tanzania be regulated? Insights from the rural value chain [Article]. ORYX, 50(1), 84-93. https://doi.org/10.1017/S003060531400009X	Excluded	Duplicate search result.
385	Nielsen, M. R., Meilby, H., & Smith-Hall, C. (2016). How could the bushmeat trade in the Kilombero Valley of Tanzania be regulated? Insights from the rural value chain [Article]. ORYX, 50(1), 84-93. https://doi.org/10.1017/S003060531400009X	Excluded	Duplicate search result.
386	Nijman, V. (2010). An overview of international wildlife trade from Southeast Asia [Article]. Biodiversity and Conservation, 19(4), 1101-1114. https://doi.org/10.1007/s10531-009-9758-4	Excluded	Lack of consideration of regulatory approaches or institutional roles governing activities or uses of wildlife that foster zoonotic spillover.
387	Nijman, V. (2015). CITES-listings, EU eel trade bans and the increase of export of tropical eels out of Indonesia [Article]. Marine Policy, 58, 36-41. https://doi.org/10.1016/j.marpol.2015.04.006	Excluded	Lack of consideration of regulatory approaches governing activities or uses of wildlife that foster zoonotic spillover.
388	Nijman, V. (2017). North Africa as a source for European eel following the 2010 EU CITES eel trade ban [Article]. Marine Policy, 85, 133-137. https://doi.org/10.1016/j.marpol.2017.06.036	Excluded	Lack of consideration of regulatory approaches governing activities or uses of wildlife that foster zoonotic spillover.
389	Nijman, V., Nekaris, K. A. I., Donati, G., Bruford, M., & Fa, J. (2011). Primate conservation: Measuring and mitigating trade in primates [Article]. Endangered Species Research, 13(2), 159-161. https://doi.org/10.3354/esr00336	Excluded	Lack of consideration of regulatory approaches or institutional roles governing activities or uses of wildlife that foster zoonotic spillover.
390	Nijman, V., Nekaris, K. A. I., Donati, G., Bruford, M., & Fa, J. (2011). Primate conservation: Measuring and mitigating trade in primates [Article]. Endangered Species Research, 13(2), 159-161. https://doi.org/10.3354/esr00336	Excluded	Duplicate search result.
391	Nijman, V., Nekaris, K. A. I., Donati, G., Bruford, M., & Fa, J. (2011). Primate conservation: Measuring and mitigating trade in primates [Article]. Endangered Species Research, 13(2), 159-161. https://doi.org/10.3354/esr00336	Excluded	Duplicate search result.
392	Nijman, V., & Shepherd, C. R. (2007). Trade in non-native, CITES-listed, wildlife in Asia, as exemplified by the trade in freshwater turtles and tortoises (Chelonidae) in Thailand [Article]. Contributions to Zoology, 76(3), 207-211. https://doi.org/10.1163/18759866-07603007	Excluded	Lack of consideration of regulatory approaches governing activities or uses of wildlife that foster zoonotic spillover.
393	Nijman, V., & Shepherd, C. R. (2010). The role of Asia in the global trade in CITES II-listed poison arrow frogs: Hopping from Kazakhstan to Lebanon to Thailand and beyond [Article]. Biodiversity and Conservation, 19(7), 1963-1970. https://doi.org/10.1007/s10531-010-9814-0	Excluded	Lack of consideration of regulatory approaches governing activities or uses of wildlife that foster zoonotic spillover.
394	Nijman, V., & Shepherd, C. R. (2011). The role of Thailand in the international trade in CITES-listed live reptiles and amphibians. PLoS ONE, 6(3), Article e17825. https://doi.org/http://dx.doi.org/10.1371/journal.pone.0017825	Excluded	Lack of consideration of regulatory approaches or institutional roles governing activities or uses of wildlife that foster zoonotic spillover.
395	Nijman, V., & Shepherd, C. R. (2011). The role of Thailand in the international trade in CITES-listed live reptiles and amphibians [Article]. PLoS ONE, 6(3), Article e17825. https://doi.org/10.1371/journal.pone.0017825	Excluded	Duplicate search result.
396	Nijman, V., Shepherd, C. R., Mumpuni, & Sanders, K. L. (2012). Over-exploitation and illegal trade of reptiles in Indonesia [Article]. Herpetological Journal, 22(2), 83-89. https://www.scopus.com/inward/record.uri?eid=2-s2.0-84861398930&partnerID=40&md5=1e3ee092f17b2de1e8c113fe60d07a5b	Excluded	Lack of consideration of regulatory approaches or institutional roles governing activities or uses of wildlife that foster zoonotic spillover.
397	Norconk, M. A., Atsalis, S., Tully, G., Santillán, A. M., Waters, S., Knott, C. D., Ross, S. R., Shanee, S., & Stiles, D. (2020). Reducing the primate pet trade: Actions for primatologists [Article]. American Journal of Primatology, 82(1), Article e23079. https://doi.org/10.1002/ajp.23079	Excluded	Lack of consideration of regulatory approaches or institutional roles governing activities or uses of wildlife that foster zoonotic spillover.
398	Norconk, M. A., Atsalis, S., Tully, G., Santillán, A. M., Waters, S., Knott, C. D., Ross, S. R., Shanee, S., & Stiles, D. (2020). Reducing the primate pet trade: Actions for primatologists [Article]. American Journal of Primatology, 82(1), Article e23079. https://doi.org/10.1002/ajp.23079	Excluded	Duplicate search result.
399	Norconk, M. A., Atsalis, S., Tully, G., Santillán, A. M., Waters, S., Knott, C. D., Ross, S. R., Shanee, S., & Stiles, D. (2020). Reducing the primate pet trade: Actions for primatologists [Article]. American Journal of Primatology, 82(1), Article e23079. https://doi.org/10.1002/ajp.23079	Excluded	Duplicate search result.
400	Nowell, K., & Rosen, T. (2018). Global Cheetah Conservation Policy: A Review of International Law and Enforcement. In Cheetahs: Biology and Conservation: Biodiversity of the World: Conservation from Genes to Landscapes (pp. 291-305). Elsevier. https://doi.org/10.1016/B978-0-12-804088-1.00021-6	Excluded	Lack of consideration of regulatory approaches or institutional roles governing activities or uses of wildlife that foster zoonotic spillover.
401	O'Neill, E. (2008). Tigers: Worth more dead than alive [Article]. World Watch, 21(4), 6-11. https://www.scopus.com/inward/record.uri?eid=2-s2.0-47649091472&partnerID=40&md5=866a1d949644c964ed9c40970ba46864	Excluded	Lack of consideration of regulatory approaches or institutional roles governing activities or uses of wildlife that foster zoonotic spillover.
402	Olsen, M. T. B., Geldmann, J., Harfoot, M., Tittensor, D. P., Price, B., Sinovas, P., Nowak, K., Sanders, N. J., & Burgess, N. D. (2021). Thirty-six years of legal and illegal wildlife trade entering the USA. ORYX, 55(3), 432-441, Article Pii s0030605319000541. https://doi.org/10.1017/s0030605319000541	Excluded	Lack of consideration of regulatory approaches or institutional roles governing activities or uses of wildlife that foster zoonotic spillover.
403	Ong, B., Lin-Heng, L., & Chun, J. (2016). Biological diversity conservation laws in South East Asia and Singapore: A regional approach in pursuit of the United Nations' sustainable development goals? [Review]. Asia Pacific Journal of Environmental Law, 19(1), 106-138. https://doi.org/10.4337/apjel.2016.01.05	Excluded	Lack of consideration of regulatory approaches governing activities or uses of wildlife that foster zoonotic spillover.
404	Osmani, M. H., Andoni, M. I., Ajdini, R. N., & Kambo, A. B. (2020). Investigating causes of informal market for fresh meat: The case of Tirana prefecture, Albania. New Medit, 19(3), 89-102. https://doi.org/10.30682/nm2003f	Excluded	Lack of consideration of regulatory approaches or institutional roles governing activities or uses of wildlife that foster zoonotic spillover.
405	Osmani, M. H., Andoni, M. I., Ajdini, R. N., & Kambo, A. B. (2020). Investigating causes of informal market for fresh meat: The case of Tirana Prefecture, Albania [Article]. New Medit, 19(3), 89-102. https://doi.org/10.30682/nm2003f	Excluded	Duplicate search result.
406	Osmani, M. H., Andoni, M. I., Ajdini, R. N., & Kambo, A. B. (2020). Investigating causes of informal market for fresh meat: The case of Tirana Prefecture, Albania [Article]. New Medit, 19(3), 89-102. https://doi.org/10.30682/nm2003f	Excluded	Duplicate search result.
407	Panter, C. T., Atkinson, E. D., & White, R. L. (2019). Quantifying the global legal trade in live CITES-listed raptors and owls for commercial purposes over a 40-year period [Retracted]. Avocetta, 43(1), 23-36. https://doi.org/10.30456/AVO.2019104	Excluded	Lack of consideration of regulatory approaches or institutional roles governing activities or uses of wildlife that foster zoonotic spillover.
408	Petrossian, G. A., Sosnowski, M. C., & Weis, J. S. (2020). Trends and patterns of imports of legal and illegal live corals into the United States [Article]. Ocean and Coastal Management, 196, Article 105305. https://doi.org/10.1016/j.ocecoaman.2020.105305	Excluded	Lack of consideration of regulatory approaches or institutional roles governing activities or uses of wildlife that foster zoonotic spillover.
409	Pheasey, H., Matechou, E., Griffiths, R. A., & Roberts, D. L. Trade of legal and illegal marine wildlife products in markets: integrating shopping list and survival analysis approaches. Animal Conservation. https://doi.org/10.1111/acv.12675	Excluded	Lack of consideration of regulatory approaches or institutional roles governing activities or uses of wildlife that foster zoonotic spillover.
410	Pheasey, H., Matechou, E., Griffiths, R. A., & Roberts, D. L. (2021). Trade of legal and illegal marine wildlife products in markets: integrating shopping list and survival analysis approaches [Article]. Animal Conservation. https://doi.org/10.1111/acv.12675	Excluded	Duplicate search result.
411	Pheasey, H., Matechou, E., Griffiths, R. A., & Roberts, D. L. (2021). Trade of legal and illegal marine wildlife products in markets: integrating shopping list and survival analysis approaches [Article]. Animal Conservation. https://doi.org/10.1111/acv.12675	Excluded	Duplicate search result.
412	Phelps, J., & Webb, E. L. (2015). "Invisible" wildlife trades: Southeast Asia's undocumented illegal trade in wild ornamental plants. Biological Conservation, 186, 296-305. https://doi.org/10.1016/j.biocon.2015.03.030	Excluded	Lack of consideration of regulatory approaches governing activities or uses of wildlife that foster zoonotic spillover.
413	Phelps, J., & Webb, E. L. (2015). "Invisible" wildlife trades: Southeast Asia's undocumented illegal trade in wild ornamental plants [Article]. Biological Conservation, 186, 296-305. https://doi.org/10.1016/j.biocon.2015.03.030	Excluded	Duplicate search result.
414	Phelps, J., & Webb, E. L. (2015). "Invisible" wildlife trades: Southeast Asia's undocumented illegal trade in wild ornamental plants [Article]. Biological Conservation, 186, 296-305. https://doi.org/10.1016/j.biocon.2015.03.030	Excluded	Duplicate search result.
415	Phuyal, N., Jha, P. K., Prasad Raturi, P., & Rajbhandary, S. (2019). Zanthoxylum armatum DC.: Current knowledge, gaps and opportunities in Nepal [Review]. Journal of Ethnopharmacology, 229, 326-341. https://doi.org/10.1016/j.jep.2018.08.010	Excluded	Lack of consideration of regulatory approaches or institutional roles governing activities or uses of wildlife that foster zoonotic spillover.
416	Phuyal, N., Jha, P. K., Prasad Raturi, P., & Rajbhandary, S. (2019). Zanthoxylum armatum DC.: Current knowledge, gaps and opportunities in Nepal [Review]. Journal of Ethnopharmacology, 229, 326-341. https://doi.org/10.1016/j.jep.2018.08.010	Excluded	Duplicate search result.
417	Pietersen, D. W., & Challender, D. W. S. (2019). Research needs for pangolins. In Pangolins: Science, Society and Conservation (pp. 537-543). Elsevier. https://doi.org/10.1016/B978-0-12-815507-3.00034-4	Excluded	Lack of consideration of regulatory approaches or institutional roles governing activities or uses of wildlife that foster zoonotic spillover.
418	Pires, S. F., & Moreto, W. D. (2011). Preventing Wildlife Crimes: Solutions That Can Overcome the 'Tragedy of the Commons' [Review]. European Journal on Criminal Policy and Research, 17(2), 101-123. https://doi.org/10.1007/s10610-011-9141-3	Included
419	Pires, S. F., & Moreto, W. D. (2011). Preventing Wildlife Crimes: Solutions That Can Overcome the 'Tragedy of the Commons' [Review]. European Journal on Criminal Policy and Research, 17(2), 101-123. https://doi.org/10.1007/s10610-011-9141-3	Excluded	Duplicate search result.
420	Pires, S. F., & Moreto, W. D. (2017). Preventing wildlife crimes: Solutions that can overcome the 'tragedy of the commons'. In Transnational Environmental Crime (pp. 419-442). Taylor and Francis. https://doi.org/10.4324/9781315084589	Excluded	Duplicate search result.
421	Plowman, C. (2019). Combating the illegal pangolin trade - a law enforcement practitioner’s perspective. In Pangolins: Science, Society and Conservation (pp. 293-303). Elsevier. https://doi.org/10.1016/B978-0-12-815507-3.00018-6	Excluded	Lack of consideration of regulatory approaches or institutional roles governing activities or uses of wildlife that foster zoonotic spillover.
422	Poissonnier, C., & Teissier, M. (2013). The role of the OIE in information exchange and the control of animal diseases, including zoonoses. Revue Scientifique Et Technique-Office International Des Epizooties, 32(2), 447-457. <Go to ISI>://WOS:000334815900011	Excluded	Duplicate search result.
423	Poissonnier, C., & Teissier, M. (2013). The role of the OIE in information exchange and the control of animal diseases, including zoonoses [Article]. OIE Revue Scientifique et Technique, 32(2), 433-457. https://doi.org/10.20506/rst.32.2.2226	Included
424	Poissonnier, C., & Teissier, M. (2013). The role of the OIE in information exchange and the control of animal diseases, including zoonoses [Review]. Revue scientifique et technique (International Office of Epizootics), 32(2), 447-457, 433-445. https://www.scopus.com/inward/record.uri?eid=2-s2.0-84889632167&partnerID=40&md5=4e8f21075e43336b42f2d23ecff0b686	Excluded	Duplicate search result.
425	Poole, C. M., & Shepherd, C. R. (2017). Shades of grey: The legal trade in CITES-listed birds in Singapore, notably the globally threatened African grey parrot Psittacus erithacus [Review]. ORYX, 51(3), 411-417. https://doi.org/10.1017/S0030605314000234	Excluded	Lack of consideration of regulatory approaches or institutional roles governing activities or uses of wildlife that foster zoonotic spillover.
426	Prestridge, H. L., Fitzgerald, L. A., & Hibbitts, T. J. (2011). Trade in non-native amphibians and reptiles in Texas: Lessons for better monitoring and implications for species introduction [Article]. Herpetological Conservation and Biology, 6(3), 324-339. https://www.scopus.com/inward/record.uri?eid=2-s2.0-84861206207&partnerID=40&md5=8b1b6d1e404f3f830b772ff4324cfaec	Excluded	Lack of consideration of regulatory approaches or institutional roles governing activities or uses of wildlife that foster zoonotic spillover.
427	Rae, A. N. (2001). Trade policy reforms in meat supply chains: Interactions among tariff reductions on feedstuffs and final outputs. In M. L. A. Hertog & B. R. MacKay (Eds.), International Symposium on Applications of Modelling as an Innovative Technology in the Agri-Food-Chain - Model-It (pp. 513-519). https://doi.org/10.17660/ActaHortic.2001.566.67	Excluded	Lack of consideration of regulatory approaches or institutional roles governing activities or uses of wildlife that foster zoonotic spillover.
428	Rae, A. N. (2001). Trade policy reforms in meat supply chains: Interactions among tariff reductions on feedstuffs and final outputs. In Acta Horticulturae (Vol. 566, pp. 513-519): International Society for Horticultural Science.	Excluded	Duplicate search result.
429	Rath, D., & Maxwell, C. (2018). Technique and application of sex-sorted sperm in domestic farm animals. In Animal Biotechnology 1: Reproductive Biotechnologies (pp. 65-106). Springer International Publishing. https://doi.org/10.1007/978-3-319-92327-7_4	Excluded	Lack of consideration of regulatory approaches or institutional roles governing activities or uses of wildlife that foster zoonotic spillover.
430	Rhyne, A. L., Tlusty, M. F., Schofield, P. J., Kaufman, L., Morris Jr, J. A., & Bruckner, A. W. (2012). Revealing the appetite of the marine aquarium fish trade: The volume and biodiversity of fish imported into the united states [Article]. PLoS ONE, 7(5), Article e35808. https://doi.org/10.1371/journal.pone.0035808	Excluded	Lack of consideration of regulatory approaches governing activities or uses of wildlife that foster zoonotic spillover.
431	Riviere, J., Le Strat, Y., Hendrikx, P., & Dufour, B. (2017). Cost-effectiveness evaluation of bovine tuberculosis surveillance in wildlife in France (Sylvatub system) using scenario trees. PLoS ONE, 12(8), Article e0183126. https://doi.org/10.1371/journal.pone.0183126	Excluded	Lack of consideration of regulatory approaches governing activities or uses of wildlife that foster zoonotic spillover.
432	Rivière, J., Le Strat, Y., Hendrikx, P., & Dufour, B. (2017). Cost-effectiveness evaluation of bovine tuberculosis surveillance in wildlife in France (Sylvatub system) using scenario trees [Article]. PLoS ONE, 12(8), Article e0183126. https://doi.org/10.1371/journal.pone.0183126	Excluded	Duplicate search result.
433	Robinson, J. E., Fraser, I. M., St. John, F. A. V., Randrianantoandro, J. C., Andriantsimanarilafy, R. R., Razafimanahaka, J. H., Griffiths, R. A., & Roberts, D. L. (2018). Wildlife supply chains in Madagascar from local collection to global export [Article]. Biological Conservation, 226, 144-152. https://doi.org/10.1016/j.biocon.2018.07.027	Excluded	Lack of consideration of regulatory approaches or institutional roles governing activities or uses of wildlife that foster zoonotic spillover.
434	Rogeberg, O. (2018). Prohibition, regulation or laissez faire: The policy trade-offs of cannabis policy. International Journal of Drug Policy, 56, 153-161. https://doi.org/10.1016/j.drugpo.2018.03.024	Excluded	Lack of consideration of regulatory approaches or institutional roles governing activities or uses of wildlife that foster zoonotic spillover.
435	Rogeberg, O. (2018). Prohibition, regulation or laissez faire: The policy trade-offs of cannabis policy. International Journal of Drug Policy, 56, 153-161. https://doi.org/http://dx.doi.org/10.1016/j.drugpo.2018.03.024	Excluded	Duplicate search result.
436	Rogeberg, O. (2018). Prohibition, regulation or laissez faire: The policy trade-offs of cannabis policy [Article]. International Journal of Drug Policy, 56, 153-161. https://doi.org/10.1016/j.drugpo.2018.03.024	Excluded	Duplicate search result.
437	Rogeberg, O. (2018). Prohibition, regulation or laissez faire: The policy trade-offs of cannabis policy [Research Support, Non-U.S. Gov't]. International Journal of Drug Policy, 56, 153-161. https://doi.org/https://dx.doi.org/10.1016/j.drugpo.2018.03.024	Excluded	Duplicate search result.
438	Rogeberg, O. (2018). Prohibition, regulation or laissez faire: The policy trade-offs of cannabis policy [Article]. International Journal of Drug Policy, 56, 153-161. https://doi.org/10.1016/j.drugpo.2018.03.024	Excluded	Duplicate search result.
439	Rojas, H., Stuardo, L., & Benavides, D. (2005). Animal health policies and practices in the Americas: Preliminary study. [Spanish] [Politicas y practicas de bienestar animal en los paises de America: Estudio preliminar.]. OIE Revue Scientifique et Technique, 24(2), 549-565. https://ezproxy.library.yorku.ca/login?url=http://ovidsp.ovid.com/ovidweb.cgi?T=JS&CSC=Y&NEWS=N&PAGE=fulltext&D=emed9&AN=416…	Excluded	Duplicate search result.
440	Rosa, I. L., Defavari, G. R., Alves, R. R. N., & Oliveira, T. P. R. (2013). Seahorses in traditional medicines: A global overview. In Animals in Traditional Folk Medicine: Implications for Conservation (pp. 207-240). Springer-Verlag Berlin Heidelberg. https://doi.org/10.1007/978-3-642-29026-8_10	Excluded	Lack of consideration of regulatory approaches governing activities or uses of wildlife that foster zoonotic spillover.
441	Rosen, G. E., & Smith, K. F. (2010). Summarizing the evidence on the international trade in illegal wildlife [Research Support, Non-U.S. Gov't]. EcoHealth, 7(1), 24-32. https://doi.org/https://dx.doi.org/10.1007/s10393-010-0317-y	Excluded	Duplicate search result.
442	Rosen, G. E., & Smith, K. F. (2010). Summarizing the evidence on the international trade in illegal wildlife. EcoHealth, 7(1), 24-32. https://doi.org/http://dx.doi.org/10.1007/s10393-010-0317-y	Excluded	Duplicate search result.
443	Rosen, G. E., & Smith, K. F. (2010). Summarizing the Evidence on the International Trade in Illegal Wildlife. EcoHealth, 7(1), 24-32. https://doi.org/10.1007/s10393-010-0317-y	Excluded	Duplicate search result.
444	Rosen, G. E., & Smith, K. F. (2010). Summarizing the evidence on the international trade in illegal wildlife [Article]. EcoHealth, 7(1), 24-32. https://doi.org/10.1007/s10393-010-0317-y	Excluded	Duplicate search result.
445	Roth, J. A. (2011). Veterinary Vaccines and Their Importance to Animal Health and Public Health [Article]. Procedia in Vaccinology, 5, 127-136. https://doi.org/10.1016/j.provac.2011.10.009	Excluded	Lack of consideration of regulatory approaches or institutional roles governing activities or uses of wildlife that foster zoonotic spillover.
446	Rzymski, P., Kulus, M., Jankowski, M., Dompe, C., Bryl, R., Petitte, J. N., Kempisty, B., & Mozdziak, P. (2021). COVID-19 pandemic is a call to search for alternative protein sources as food and feed: A review of possibilities [Review]. Nutrients, 13(1), 1-12, Article 150. https://doi.org/10.3390/nu13010150	Excluded	Lack of consideration of regulatory approaches or institutional roles governing activities or uses of wildlife that foster zoonotic spillover.
447	Sadovy de Mitcheson, Y., Andersson, A. A., Hofford, A., Law, C. S. W., Hau, L. C. Y., & Pauly, D. (2018). Out of control means off the menu: The case for ceasing consumption of luxury products from highly vulnerable species when international trade cannot be adequately controlled; shark fin as a case study [Article]. Marine Policy, 98, 115-120. https://doi.org/10.1016/j.marpol.2018.08.012	Excluded	Lack of consideration of regulatory approaches governing activities or uses of wildlife that foster zoonotic spillover.
448	Sadovy de Mitcheson, Y., Andersson, A. A., Hofford, A., Law, C. S. W., Hau, L. C. Y., & Pauly, D. (2018). Out of control means off the menu: The case for ceasing consumption of luxury products from highly vulnerable species when international trade cannot be adequately controlled; shark fin as a case study [Article]. Marine Policy, 98, 115-120. https://doi.org/10.1016/j.marpol.2018.08.012	Excluded	Duplicate search result.
449	Sanchez-Vizcaino, F., Perez, A., Martinez-Lopez, B., & Sanchez-Vizcaino, J. M. (2012). Comparative Assessment of Analytical Approaches to Quantify the Risk for Introduction of Rare Animal Diseases: The Example of Avian Influenza in Spain. Risk Analysis, 32(8), 1433-1440. https://doi.org/10.1111/j.1539-6924.2011.01744.x	Excluded	Lack of consideration of regulatory approaches or institutional roles governing activities or uses of wildlife that foster zoonotic spillover.
450	Saylors, K. E., Mouiche, M. M., Lucas, A., McIver, D. J., Matsida, A., Clary, C., Maptue, V. T., Euren, J. D., LeBreton, M., & Tamoufe, U. (2021). Market characteristics and zoonotic disease risk perception in Cameroon bushmeat markets [Article]. Social Science and Medicine, 268, Article 113358. https://doi.org/10.1016/j.socscimed.2020.113358	Excluded	Lack of consideration of regulatory approaches governing activities or uses of wildlife that foster zoonotic spillover.
451	Saylors, K. E., Mouiche, M. M., Lucas, A., McIver, D. J., Matsida, A., Clary, C., Maptue, V. T., Euren, J. D., LeBreton, M., & Tamoufe, U. (2021). Market characteristics and zoonotic disease risk perception in Cameroon bushmeat markets [Article]. Social Science and Medicine, 268, Article 113358. https://doi.org/10.1016/j.socscimed.2020.113358	Excluded	Duplicate search result.
452	Saylors, K. E., Mouiche, M. M., Lucas, A., McIver, D. J., Matsida, A., Clary, C., Maptue, V. T., Euren, J. D., LeBreton, M., & Tamoufe, U. (2021). Market characteristics and zoonotic disease risk perception in Cameroon bushmeat markets [Article]. Social Science and Medicine, 268, Article 113358. https://doi.org/10.1016/j.socscimed.2020.113358	Excluded	Duplicate search result.
453	Schiller, I., Oesch, B., Vordermeier, H. M., Palmer, M. V., Harris, B. N., Orloski, K. A., Buddle, B. M., Thacker, T. C., Lyashchenko, K. P., & Waters, W. R. (2010). Bovine Tuberculosis: A Review of Current and Emerging Diagnostic Techniques in View of their Relevance for Disease Control and Eradication. Transboundary and Emerging Diseases, 57(4), 205-220. https://doi.org/10.1111/j.1865-1682.2010…	Excluded	Lack of consideration of regulatory approaches or institutional roles governing activities or uses of wildlife that foster zoonotic spillover.
454	Schmidt Hernandez, F. M. (2017). Understanding Taiwan's Agricultural Protectionism [Review]. European Journal of East Asian Studies, 16(1), 86-123. https://doi.org/10.1163/15700615-01601002	Excluded	Lack of consideration of regulatory approaches or institutional roles governing activities or uses of wildlife that foster zoonotic spillover.
455	Schmidt Hernandez, F. M. (2017). Understanding Taiwan's Agricultural Protectionism [Review]. European Journal of East Asian Studies, 16(1), 86-123. https://doi.org/10.1163/15700615-01601002	Excluded	Duplicate search result.
456	Šetlíková, I., & Berec, M. (2020). Diversity and volume of international trade in Old World pitcher plants [Article]. Australian Journal of Botany, 68(5), 376-383. https://doi.org/10.1071/BT20027	Excluded	Lack of consideration of regulatory approaches or institutional roles governing activities or uses of wildlife that foster zoonotic spillover.
457	Shanee, N. (2012). Trends in local wildlife hunting, trade and control in the tropical andes biodiversity hotspot, northeastern Peru [Article]. Endangered Species Research, 19(2), 177-186. https://doi.org/10.3354/esr00469	Excluded	Lack of consideration of regulatory approaches or institutional roles governing activities or uses of wildlife that foster zoonotic spillover.
458	Shang, X., & Tonsor, G. T. (2019). Sanitary and phytosanitary regulations and international red meat trade. British Food Journal, 121(10), 2309-2321. https://doi.org/10.1108/bfj-10-2018-0663	Excluded	Lack of consideration of regulatory approaches governing activities or uses of wildlife that foster zoonotic spillover.
459	Shang, X., & Tonsor, G. T. (2019). Sanitary and phytosanitary regulations and international red meat trade [Article]. British Food Journal, 121(10), 2309-2321. https://doi.org/10.1108/BFJ-10-2018-0663	Excluded	Duplicate search result.
460	Shang, X., & Tonsor, G. T. (2019). Sanitary and phytosanitary regulations and international red meat trade [Article]. British Food Journal, 121(10), 2309-2321. https://doi.org/10.1108/BFJ-10-2018-0663	Excluded	Duplicate search result.
461	Sheikh, P. A. (2012). The Lacey Act: Compliance issues related to importing plants and plant products. In The Lacey Act: Federal Regulation and Protection of Wildlife and Plants (pp. 29-57). Nova Science Publishers, Inc. https://www.scopus.com/inward/record.uri?eid=2-s2.0-84936094852&partnerID=40&md5=0f9fb11913ec9ce99ef074fda68546ff	Excluded	Lack of consideration of institutional roles governing activities or uses of wildlife that foster zoonotic spillover.
462	Shepherd, C. R., Gomez, L., & Nijman, V. (2020). Illegal wildlife trade, seizures and prosecutions: A 7.5-year analysis of trade in pig-nosed turtles Carettochelys insculpta in and from Indonesia [Article]. Global Ecology and Conservation, 24, Article e01249. https://doi.org/10.1016/j.gecco.2020.e01249	Excluded	Lack of consideration of regulatory approaches governing activities or uses of wildlife that foster zoonotic spillover.
463	Shepherd, C. R., Gomez, L., & Nijman, V. (2020). Illegal wildlife trade, seizures and prosecutions: A 7.5-year analysis of trade in pig-nosed turtles Carettochelys insculpta in and from Indonesia [Article]. Global Ecology and Conservation, 24, Article e01249. https://doi.org/10.1016/j.gecco.2020.e01249	Excluded	Duplicate search result.
464	Shepherd, C. R., Gomez, L., & Nijman, V. (2020). Illegal wildlife trade, seizures and prosecutions: A 7.5-year analysis of trade in pig-nosed turtles Carettochelys insculpta in and from Indonesia. Global Ecology and Conservation, 24, Article e01249. https://doi.org/10.1016/j.gecco.2020.e01249	Excluded	Duplicate search result.
465	Shepherd, C. R., Gomez, L., & Nijman, V. (2020). Illegal wildlife trade, seizures and prosecutions: A 7.5-year analysis of trade in pig-nosed turtles Carettochelys insculpta in and from Indonesia [Article]. Global Ecology and Conservation, 24, Article e01249. https://doi.org/10.1016/j.gecco.2020.e01249	Excluded	Duplicate search result.
466	Shepherd, C. R., Kufnerová, J., Cajthaml, T., Frouzová, J., & Gomez, L. (2020). Bear trade in the Czech Republic: an analysis of legal and illegal international trade from 2005 to 2020 [Article]. European Journal of Wildlife Research, 66(6), Article 92. https://doi.org/10.1007/s10344-020-01425-7	Excluded	Lack of consideration of regulatory approaches governing activities or uses of wildlife that foster zoonotic spillover.
467	Shepherd, C. R., Kufnerová, J., Cajthaml, T., Frouzová, J., & Gomez, L. (2020). Bear trade in the Czech Republic: an analysis of legal and illegal international trade from 2005 to 2020 [Article]. European Journal of Wildlife Research, 66(6), Article 92. https://doi.org/10.1007/s10344-020-01425-7	Excluded	Duplicate search result.
468	Shepherd, C. R., Kufnerová, J., Cajthaml, T., Frouzová, J., & Gomez, L. (2020). Bear trade in the Czech Republic: an analysis of legal and illegal international trade from 2005 to 2020 [Article]. European Journal of Wildlife Research, 66(6), Article 92. https://doi.org/10.1007/s10344-020-01425-7	Excluded	Duplicate search result.
469	Shepherd, C. R., Leupen, B. T. C., Siriwat, P., & Nijman, V. (2020). International wildlife trade, avian influenza, organised crime and the effectiveness of CITES: The Chinese hwamei as a case study [Article]. Global Ecology and Conservation, 23, Article e01185. https://doi.org/10.1016/j.gecco.2020.e01185	Excluded	Lack of consideration of regulatory approaches governing activities or uses of wildlife that foster zoonotic spillover.
470	Shepherd, C. R., & Nijman, V. (2008). The trade in bear parts from Myanmar: an illustration of the ineffectiveness of enforcement of international wildlife trade regulations. Biodiversity and Conservation, 17(1), 35-42. https://doi.org/10.1007/s10531-007-9228-9	Excluded	Lack of consideration of regulatory approaches governing activities or uses of wildlife that foster zoonotic spillover.
471	Shepherd, C. R., & Nijman, V. (2008). The trade in bear parts from Myanmar: An illustration of the ineffectiveness of enforcement of international wildlife trade regulations [Article]. Biodiversity and Conservation, 17(1), 35-42. https://doi.org/10.1007/s10531-007-9228-9	Excluded	Duplicate search result.
472	Shepherd, C. R., & Nijman, V. (2008). The trade in bear parts from Myanmar: An illustration of the ineffectiveness of enforcement of international wildlife trade regulations [Article]. Biodiversity and Conservation, 17(1), 35-42. https://doi.org/10.1007/s10531-007-9228-9	Excluded	Duplicate search result.
473	Sher, H., Alyemeni, M. N., Wijaya, L., & Shah, A. J. (2010). Ethnopharmaceutically important medicinal plants and its utilization in traditional system of medicine, observation from the Northern parts of Pakistan [Article]. Journal of Medicinal Plants Research, 4(18), 1853-1864. https://www.scopus.com/inward/record.uri?eid=2-s2.0-78549278732&partnerID=40&md5=ef69b11edc17ec439833237863850b20	Excluded	Lack of consideration of regulatory approaches governing activities or uses of wildlife that foster zoonotic spillover.
474	Sher, H., Alyemeni, M. N., Wijaya, L., & Shah, A. J. (2010). Ethnopharmaceutically important medicinal plants and its utilization in traditional system of medicine, observation from the Northern parts of Pakistan [Article]. Journal of Medicinal Plants Research, 4(18), 1853-1864. https://www.scopus.com/inward/record.uri?eid=2-s2.0-78549278732&partnerID=40&md5=ef69b11edc17ec439833237863850b20	Excluded	Duplicate search result.
475	Sher, H., & Hussain, F. (2009). Ethnobotanical evaluation of some plant resources in Northern part of Pakistan [Article]. African Journal of Biotechnology, 8(17), 4066-4076. https://www.scopus.com/inward/record.uri?eid=2-s2.0-70349416891&partnerID=40&md5=ed243372aab2437793f84cbb8b212068	Excluded	Lack of consideration of regulatory approaches governing activities or uses of wildlife that foster zoonotic spillover.
476	Sher, H., & Hussain, F. (2009). Ethnobotanical evaluation of some plant resources in Northern part of Pakistan [Article]. African Journal of Biotechnology, 8(17), 4066-4076. https://www.scopus.com/inward/record.uri?eid=2-s2.0-70349416891&partnerID=40&md5=ed243372aab2437793f84cbb8b212068	Excluded	Duplicate search result.
477	Shukhova, S., & MacMillan, D. C. (2020). From tigers to axolotls: Why people keep exotic pets in Russia [Article]. People and Nature, 2(4), 940-949. https://doi.org/10.1002/pan3.10125	Excluded	Lack of consideration of regulatory approaches governing activities or uses of wildlife that foster zoonotic spillover.
478	Shukhova, S., & MacMillan, D. C. (2020). From tigers to axolotls: Why people keep exotic pets in Russia [Article]. People and Nature, 2(4), 940-949. https://doi.org/10.1002/pan3.10125	Excluded	Duplicate search result.
479	Shukhova, S., & MacMillan, D. C. (2020). From tigers to axolotls: Why people keep exotic pets in Russia [Article]. People and Nature, 2(4), 940-949. https://doi.org/10.1002/pan3.10125	Excluded	Duplicate search result.
480	Simons, R. R. L., Horigan, V., Ip, S., Taylor, R. A., Crescio, M. I., Maurella, C., Mastrantonio, G., Bertolini, S., Ru, G., Cook, C., & Adkin, A. (2019). A spatial risk assessment model framework for incursion of exotic animal disease into the European Union Member States. Microbial Risk Analysis, 13, Article 100075. https://doi.org/10.1016/j.mran.2019.05.001	Excluded	Lack of consideration of regulatory approaches or institutional roles governing activities or uses of wildlife that foster zoonotic spillover.
481	Simons, R. R. L., Horigan, V., Ip, S., Taylor, R. A., Crescio, M. I., Maurella, C., Mastrantonio, G., Bertolini, S., Ru, G., Cook, C., & Adkin, A. (2019). A spatial risk assessment model framework for incursion of exotic animal disease into the European Union Member States. Microbial Risk Analysis, 13 (no pagination), Article 100075. https://doi.org/http://dx.doi.org/10.1016/j.mran.2019.05.001	Excluded	Duplicate search result.
482	Simons, R. R. L., Horigan, V., Ip, S., Taylor, R. A., Crescio, M. I., Maurella, C., Mastrantonio, G., Bertolini, S., Ru, G., Cook, C., & Adkin, A. (2019). A spatial risk assessment model framework for incursion of exotic animal disease into the European Union Member States [Article]. Microbial Risk Analysis, 13, Article 100075. https://doi.org/10.1016/j.mran.2019.05.001	Excluded	Duplicate search result.
483	Simons, R. R. L., Horigan, V., Ip, S., Taylor, R. A., Crescio, M. I., Maurella, C., Mastrantonio, G., Bertolini, S., Ru, G., Cook, C., & Adkin, A. (2019). A spatial risk assessment model framework for incursion of exotic animal disease into the European Union Member States [Article]. Microbial Risk Analysis, 13, Article 100075. https://doi.org/10.1016/j.mran.2019.05.001	Excluded	Duplicate search result.
484	Simons, R. R. L., Horigan, V., Ip, S., Taylor, R. A., Crescio, M. I., Maurella, C., Mastrantonio, G., Bertolini, S., Ru, G., Cook, C., & Adkin, A. (2019). A spatial risk assessment model framework for incursion of exotic animal disease into the European Union Member States [Article]. Microbial Risk Analysis, 13, Article 100075. https://doi.org/10.1016/j.mran.2019.05.001	Excluded	Duplicate search result.
485	Siriwat, P., & Nijman, V. (2018). Illegal pet trade on social media as an emerging impediment to the conservation of Asian otters species. Journal of Asia-Pacific Biodiversity, 11(4), 469-475. https://doi.org/10.1016/j.japb.2018.09.004	Excluded	Lack of consideration of regulatory approaches governing activities or uses of wildlife that foster zoonotic spillover.
486	Siriwat, P., & Nijman, V. (2018). Illegal pet trade on social media as an emerging impediment to the conservation of Asian otters species [Article]. Journal of Asia-Pacific Biodiversity, 11(4), 469-475. https://doi.org/10.1016/j.japb.2018.09.004	Excluded	Duplicate search result.
487	Siriwat, P., & Nijman, V. (2018). Illegal pet trade on social media as an emerging impediment to the conservation of Asian otters species [Article]. Journal of Asia-Pacific Biodiversity, 11(4), 469-475. https://doi.org/10.1016/j.japb.2018.09.004	Excluded	Duplicate search result.
488	Siriwat, P., & Nijman, V. (2018). Illegal pet trade on social media as an emerging impediment to the conservation of Asian otters species [Article]. Journal of Asia-Pacific Biodiversity, 11(4), 469-475. https://doi.org/10.1016/j.japb.2018.09.004	Excluded	Duplicate search result.
489	Smith, K. M., Zambrana-Torrelio, C., White, A., Asmussen, M., Machalaba, C., Kennedy, S., Lopez, K., Wolf, T. M., Daszak, P., Travis, D. A., & Karesh, W. B. (2017). Summarizing US Wildlife Trade with an Eye Toward Assessing the Risk of Infectious Disease Introduction [Article]. EcoHealth, 14(1), 29-39. https://doi.org/10.1007/s10393-017-1211-7	Excluded	Lack of consideration of regulatory approaches or institutional roles governing activities or uses of wildlife that foster zoonotic spillover.
490	Smith, K. M., Zambrana-Torrelio, C., White, A., Asmussen, M., Machalaba, C., Kennedy, S., Lopez, K., Wolf, T. M., Daszak, P., Travis, D. A., & Karesh, W. B. (2017). Summarizing US Wildlife Trade with an Eye Toward Assessing the Risk of Infectious Disease Introduction. EcoHealth, 14(1), 29-39. https://doi.org/10.1007/s10393-017-1211-7	Excluded	Duplicate search result.
491	Smith, K. M., Zambrana-Torrelio, C., White, A., Asmussen, M., Machalaba, C., Kennedy, S., Lopez, K., Wolf, T. M., Daszak, P., Travis, D. A., & Karesh, W. B. (2017). Summarizing US Wildlife Trade with an Eye Toward Assessing the Risk of Infectious Disease Introduction [Article]. EcoHealth, 14(1), 29-39. https://doi.org/10.1007/s10393-017-1211-7	Excluded	Duplicate search result.
492	Smith, M. D., Asche, F., Bennear, L. S., Havice, E., Read, A. J., & Squires, D. (2014). Will a catch share for whales improve social welfare? Ecological Applications, 24(1), 15-23. https://doi.org/10.1890/13-0085.1	Excluded	Duplicate search result.
493	Smith, M. D., Asche, F., Bennear, L. S., Havice, E., Read, A. J., & Squires, D. (2014). Will a catch share for whales improve social welfare? [Review]. Ecological Applications, 24(1), 15-23. https://doi.org/10.1890/13-0085.1	Excluded	Lack of consideration of regulatory approaches or institutional roles governing activities or uses of wildlife that foster zoonotic spillover.
494	Smith, M. D., Asche, F., Bennear, L. S., Havice, E., Read, A. J., & Squires, D. (2014). Will a catch share for whales improve social welfare? [Review]. Ecological Applications, 24(1), 15-23. https://doi.org/10.1890/13-0085.1	Excluded	Duplicate search result.
495	Smith-Hall, C., Larsen, H. O., & Pouliot, M. (2012). People, plants and health: a conceptual framework for assessing changes in medicinal plant consumption. Journal of Ethnobiology and Ethnomedicine, 8, Article 43. https://doi.org/10.1186/1746-4269-8-43	Excluded	Duplicate search result.
496	Smith-Hall, C., Larsen, H. O., & Pouliot, M. (2012). People, plants and health: A conceptual framework for assessing changes in medicinal plant consumption [Article]. Journal of Ethnobiology and Ethnomedicine, 8, 43. https://doi.org/http://dx.doi.org/10.1186/1746-4269-8-43	Excluded	Duplicate search result.
497	Smith-Hall, C., Larsen, H. O., & Pouliot, M. (2012). People, plants and health: A conceptual framework for assessing changes in medicinal plant consumption [Article]. Journal of Ethnobiology and Ethnomedicine, 8, Article 43. https://doi.org/10.1186/1746-4269-8-43	Excluded	Duplicate search result.
498	Smith-Hall, C., Larsen, H. O., & Pouliot, M. (2012). People, plants and health: a conceptual framework for assessing changes in medicinal plant consumption [Research Support, Non-U.S. Gov't]. Journal of Ethnobiology & Ethnomedicine, 8, 43. https://doi.org/https://dx.doi.org/10.1186/1746-4269-8-43	Excluded	Duplicate search result.
499	Smith-Hall, C., Larsen, H. O., & Pouliot, M. (2012). People, plants and health: A conceptual framework for assessing changes in medicinal plant consumption [Article]. Journal of Ethnobiology and Ethnomedicine, 8, Article 43. https://doi.org/10.1186/1746-4269-8-43	Excluded	Duplicate search result.
500	Soewu, D. A., & Ayodele, I. A. (2009). Utilisation of Pangolin (Manis sps) in traditional Yorubic medicine in Ijebu province, Ogun State, Nigeria. Journal of Ethnobiology and Ethnomedicine, 5, Article 39. https://doi.org/10.1186/1746-4269-5-39	Excluded	Lack of consideration of regulatory approaches or institutional roles governing activities or uses of wildlife that foster zoonotic spillover.
501	Soewu, D. A., & Ayodele, I. A. (2009). Utilisation of pangolin (Manis sps) in traditional Yorubic medicine in Ijebu province, Ogun State, Nigeria [Article]. Journal of Ethnobiology and Ethnomedicine, 5, Article 39. https://doi.org/10.1186/1746-4269-5-39	Excluded	Duplicate search result.
502	Soewu, D. A., & Ayodele, I. A. (2009). Utilisation of pangolin (Manis sps) in traditional Yorubic medicine in Ijebu province, Ogun State, Nigeria [Article]. Journal of Ethnobiology and Ethnomedicine, 5, Article 39. https://doi.org/10.1186/1746-4269-5-39	Excluded	Duplicate search result.
503	Soewu, D. A., & Ayodele, I. A. (2009). Utilisation of pangolin (Manis sps) in traditional Yorubic medicine in Ijebu province, Ogun State, Nigeria [Article]. Journal of Ethnobiology and Ethnomedicine, 5, Article 39. https://doi.org/10.1186/1746-4269-5-39	Excluded	Duplicate search result.
504	Sollund, R. (2020). Wildlife crime: A crime of hegemonic masculinity? [Article]. Social Sciences, 9(6), Article 93. https://doi.org/10.3390/SOCSCI9060093	Excluded	Lack of consideration of regulatory approaches or institutional roles governing activities or uses of wildlife that foster zoonotic spillover.
505	Soundararajan, N., Mohan Raj, R., Kamaladhasan, N., Indhar Saidanyan, R., & Chandrasekaran, S. (2015). On-line trade of aesthetic exotic organisms: Sword of Damocles? [Article]. Current Science, 109(8), 1404-1410. https://doi.org/10.18520/v109/i8/1404-1410	Excluded	Lack of consideration of regulatory approaches governing activities or uses of wildlife that foster zoonotic spillover.
506	Soundararajan, N., Mohan Raj, R., Kamaladhasan, N., Indhar Saidanyan, R., & Chandrasekaran, S. (2015). On-line trade of aesthetic exotic organisms: Sword of Damocles? [Article]. Current Science, 109(8), 1404-1410. https://doi.org/10.18520/v109/i8/1404-1410	Excluded	Duplicate search result.
507	Soundararajan, N., Mohan Raj, R., Kamaladhasan, N., Indhar Saidanyan, R., & Chandrasekaran, S. (2015). On-line trade of aesthetic exotic organisms: Sword of Damocles? [Article]. Current Science, 109(8), 1404-1410. https://doi.org/10.18520/v109/i8/1404-1410	Excluded	Duplicate search result.
508	Souviron-Priego, L., Muñoz, A. R., Olivero, J., Vargas, J. M., & Fa, J. E. (2018). The legal international wildlife trade favours invasive species establishment: The monk and ring-necked parakeets in Spain [Review]. Ardeola, 65(2), 233-246. https://doi.org/10.13157/arla.65.2.2018.ra3	Excluded	Lack of consideration of regulatory approaches or institutional roles governing activities or uses of wildlife that foster zoonotic spillover.
509	Sovacool, B. (2012). Environmental conservation problems and possible solutions in Myanmar [Article]. Contemporary Southeast Asia, 34(2), 217-248. https://doi.org/10.1355/cs34-2d	Excluded	Lack of consideration of regulatory approaches or institutional roles governing activities or uses of wildlife that foster zoonotic spillover.
510	Sparling, D. H., & Caswell, J. A. (2006). Risking market integration without regulatory integration: The case of NAFTA and BSE. Review of Agricultural Economics, 28(2), 212-228. https://doi.org/10.1111/j.1467-9353.2006.00282.x	Excluded	Lack of consideration of regulatory approaches governing activities or uses of wildlife that foster zoonotic spillover.
511	Sparling, D. H., & Caswell, J. A. (2006). Risking market integration without regulatory integration: The case of NAFTA and BSE [Article]. Review of Agricultural Economics, 28(2), 212-228. https://doi.org/10.1111/j.1467-9353.2006.00282.x	Excluded	Duplicate search result.
512	Sparling, D. H., & Caswell, J. A. (2006). Risking market integration without regulatory integration: The case of NAFTA and BSE [Article]. Review of Agricultural Economics, 28(2), 212-228. https://doi.org/10.1111/j.1467-9353.2006.00282.x	Excluded	Duplicate search result.
513	Spencer, J. (2003). The International Meat Trade [Book]. Elsevier Ltd. https://www.scopus.com/inward/record.uri?eid=2-s2.0-79960373120&partnerID=40&md5=27c624f2144f3d0dfd63ba4fd5556d12	Excluded	Lack of consideration of regulatory approaches or institutional roles governing activities or uses of wildlife that foster zoonotic spillover.
514	Springborn, M. R., Keller, R. P., Elwood, S., Romagosa, C. M., Zambrana-Torrelio, C., & Daszak, P. (2015). Integrating invasion and disease in the risk assessment of live bird trade [Article]. Diversity and Distributions, 21(1), 101-110. https://doi.org/10.1111/ddi.12281	Excluded	Lack of consideration of regulatory approaches or institutional roles governing activities or uses of wildlife that foster zoonotic spillover.
515	Springborn, M. R., Keller, R. P., Elwood, S., Romagosa, C. M., Zambrana-Torrelio, C., & Daszak, P. (2015). Integrating invasion and disease in the risk assessment of live bird trade [Article]. Diversity and Distributions, 21(1), 101-110. https://doi.org/10.1111/ddi.12281	Excluded	Duplicate search result.
516	Staats, M., Arulandhu, A. J., Gravendeel, B., Holst-Jensen, A., Scholtens, I., Peelen, T., Prins, T. W., & Kok, E. (2016). Advances in DNA metabarcoding for food and wildlife forensic species identification [Review]. Analytical and Bioanalytical Chemistry, 408(17), 4615-4630. https://doi.org/10.1007/s00216-016-9595-8	Excluded	Lack of consideration of regulatory approaches or institutional roles governing activities or uses of wildlife that foster zoonotic spillover.
517	Staats, M., Arulandhu, A. J., Gravendeel, B., Holst-Jensen, A., Scholtens, I., Peelen, T., Prins, T. W., & Kok, E. (2016). Advances in DNA metabarcoding for food and wildlife forensic species identification [Review]. Analytical and Bioanalytical Chemistry, 408(17), 4615-4630. https://doi.org/10.1007/s00216-016-9595-8	Excluded	Duplicate search result.
518	Staats, M., Arulandhu, A. J., Gravendeel, B., Holst-Jensen, A., Scholtens, I., Peelen, T., Prins, T. W., & Kok, E. (2016). Advances in DNA metabarcoding for food and wildlife forensic species identification [Review]. Analytical and Bioanalytical Chemistry, 408(17), 4615-4630. https://doi.org/10.1007/s00216-016-9595-8	Excluded	Duplicate search result.
519	Stahl, J., & De Meulenaer, T. (2017). CITES and the international trade in wildlife [Article]. Unasylva, 68(249), 17-25. https://www.scopus.com/inward/record.uri?eid=2-s2.0-85016252817&partnerID=40&md5=6ef23739bc8f78cdd0499d47f4225d96	Excluded	Lack of consideration of regulatory approaches or institutional roles governing activities or uses of wildlife that foster zoonotic spillover.
520	Staiano, F. (2020). Wildlife trafficking under the lens of international law: a threat to the peace or a serious transnational crime? Cambridge International Law Journal, 9(2), 137-153. https://doi.org/10.4337/cilj.2020.02.02	Excluded	Lack of consideration of regulatory approaches or institutional roles governing activities or uses of wildlife that foster zoonotic spillover.
521	Staiano, F. (2020). Wildlife trafficking under the lens of international law: A threat to the peace or a serious transnational crime? [Article]. Cambridge International Law Journal, 9(2), 137-153. https://doi.org/10.4337/cilj.2020.02.02	Excluded	Duplicate search result.
522	Street, R. A., Stirk, W. A., & Van Staden, J. (2008). South African traditional medicinal plant trade-Challenges in regulating quality, safety and efficacy [Article]. Journal of Ethnopharmacology, 119(3), 705-710. https://doi.org/10.1016/j.jep.2008.06.019	Excluded	Lack of consideration of regulatory approaches governing activities or uses of wildlife that foster zoonotic spillover.
523	Street, R. A., Stirk, W. A., & Van Staden, J. (2008). South African traditional medicinal plant trade-Challenges in regulating quality, safety and efficacy [Article]. Journal of Ethnopharmacology, 119(3), 705-710. https://doi.org/10.1016/j.jep.2008.06.019	Excluded	Duplicate search result.
524	Stretesky, P. B., McKie, R. E., Lynch, M. J., Long, M. A., & Barrett, K. L. (2018). Where have all the falcons gone? Saker falcon (falco cherrug) exports in a global economy [Article]. Global Ecology and Conservation, 13, Article e00372. https://doi.org/10.1016/j.gecco.2017.e00372	Excluded	Lack of consideration of regulatory approaches or institutional roles governing activities or uses of wildlife that foster zoonotic spillover.
525	Stringham, O. C., & Lockwood, J. L. (2018). Pet problems: Biological and economic factors that influence the release of alien reptiles and amphibians by pet owners. Journal of Applied Ecology, 55(6), 2632-2640. https://doi.org/10.1111/1365-2664.13237	Excluded	Lack of consideration of regulatory approaches or institutional roles governing activities or uses of wildlife that foster zoonotic spillover.
526	Stringham, O. C., & Lockwood, J. L. (2018). Pet problems: Biological and economic factors that influence the release of alien reptiles and amphibians by pet owners [Article]. Journal of Applied Ecology, 55(6), 2632-2640. https://doi.org/10.1111/1365-2664.13237	Excluded	Duplicate search result.
527	Stringham, O. C., & Lockwood, J. L. (2018). Pet problems: Biological and economic factors that influence the release of alien reptiles and amphibians by pet owners [Article]. Journal of Applied Ecology, 55(6), 2632-2640. https://doi.org/10.1111/1365-2664.13237	Excluded	Duplicate search result.
528	Stringham, O. C., & Lockwood, J. L. (2018). Pet problems: Biological and economic factors that influence the release of alien reptiles and amphibians by pet owners [Article]. Journal of Applied Ecology, 55(6), 2632-2640. https://doi.org/10.1111/1365-2664.13237	Excluded	Duplicate search result.
529	Sung, Y. H., & Fong, J. J. (2018). Assessing consumer trends and illegal activity by monitoring the online wildlife trade. Biological Conservation, 227, 219-225. https://doi.org/10.1016/j.biocon.2018.09.025	Excluded	Duplicate search result.
530	Sung, Y. H., & Fong, J. J. (2018). Assessing consumer trends and illegal activity by monitoring the online wildlife trade [Article]. Biological Conservation, 227, 219-225. https://doi.org/10.1016/j.biocon.2018.09.025	Excluded	Lack of consideration of regulatory approaches or institutional roles governing activities or uses of wildlife that foster zoonotic spillover.
531	Sung, Y. H., & Fong, J. J. (2018). Assessing consumer trends and illegal activity by monitoring the online wildlife trade [Article]. Biological Conservation, 227, 219-225. https://doi.org/10.1016/j.biocon.2018.09.025	Excluded	Duplicate search result.
532	Svensson, M. S., & Friant, S. C. (2014). Threats from trading and hunting of pottos and angwantibos in Africa resemble those faced by slow lorises in Asia [Article]. Endangered Species Research, 23(2), 107-114. https://doi.org/10.3354/esr00572	Excluded	Lack of consideration of regulatory approaches or institutional roles governing activities or uses of wildlife that foster zoonotic spillover.
533	Svensson, M. S., & Friant, S. C. (2014). Threats from trading and hunting of pottos and angwantibos in Africa resemble those faced by slow lorises in Asia [Article]. Endangered Species Research, 23(2), 107-114. https://doi.org/10.3354/esr00572	Excluded	Duplicate search result.
534	Svensson, M. S., & Friant, S. C. (2014). Threats from trading and hunting of pottos and angwantibos in Africa resemble those faced by slow lorises in Asia [Article]. Endangered Species Research, 23(2), 107-114. https://doi.org/10.3354/esr00572	Excluded	Duplicate search result.
535	Sy, E. Y., Schoppe, S., Diesmos, M. L. L., Lim, T. M. S., & Diesmos, A. C. (2020). Endangered by trade: seizure analysis of the critically endangered Philippine Forest Turtle Siebenrockiella leytensis from 2004-2018 [Article]. Philippine Journal of Systematic Biology, 14(2), 1-8. https://doi.org/10.26757/pjsb2020b14003	Excluded	Lack of consideration of regulatory approaches or institutional roles governing activities or uses of wildlife that foster zoonotic spillover.
536	Symes, W. S., McGrath, F. L., Rao, M., & Carrasco, L. R. (2018). The gravity of wildlife trade. Biological Conservation, 218, 268-276. https://doi.org/10.1016/j.biocon.2017.11.007	Excluded	Lack of consideration of regulatory approaches or institutional roles governing activities or uses of wildlife that foster zoonotic spillover.
537	Symes, W. S., McGrath, F. L., Rao, M., & Carrasco, L. R. (2018). The gravity of wildlife trade [Article]. Biological Conservation, 218, 268-276. https://doi.org/10.1016/j.biocon.2017.11.007	Excluded	Duplicate search result.
538	Symes, W. S., McGrath, F. L., Rao, M., & Carrasco, L. R. (2018). The gravity of wildlife trade [Article]. Biological Conservation, 218, 268-276. https://doi.org/10.1016/j.biocon.2017.11.007	Excluded	Duplicate search result.
539	Symes, W. S., McGrath, F. L., Rao, M., & Carrasco, L. R. (2018). The gravity of wildlife trade [Article]. Biological Conservation, 218, 268-276. https://doi.org/10.1016/j.biocon.2017.11.007	Excluded	Duplicate search result.
540	Tafro, N., Stenvers, O., Vos, C., & Rosa, M. D. (2019). Zoonotic risk related to importation of live animals [Conference Abstract]. International Journal of Infectious Diseases, 79 (Supplement 1), 57. https://doi.org/http://dx.doi.org/10.1016/j.ijid.2018.11.150	Excluded	Duplicate search result.
541	Tafro, N., Stenvers, O., Vos, C., & Rosa, M. D. (2019). Zoonotic risk related to importation of live animals [Conference Abstract]. International Journal of Infectious Diseases, 79 (Supplement 1), 57. https://doi.org/http://dx.doi.org/10.1016/j.ijid.2018.11.150	Excluded	Lack of consideration of regulatory approaches or institutional roles governing activities or uses of wildlife that foster zoonotic spillover.
542	Tella, J. L., & Hiraldo, F. (2014). Illegal and legal parrot trade shows a long-term, cross-cultural preference for the most attractive species increasing their risk of extinction [Article]. PLoS ONE, 9(9), Article e107546. https://doi.org/10.1371/journal.pone.0107546	Excluded	Lack of consideration of regulatory approaches or institutional roles governing activities or uses of wildlife that foster zoonotic spillover.
543	Terraube, J., & Fernández-Llamazares, Á. (2020). Strengthening protected areas to halt biodiversity loss and mitigate pandemic risks [Note]. Current Opinion in Environmental Sustainability, 46, 35-38. https://doi.org/10.1016/j.cosust.2020.08.014	Excluded	Lack of consideration of regulatory approaches or institutional roles governing activities or uses of wildlife that foster zoonotic spillover.
544	Thiermann, A. B. (2011). International standards in mitigating trade risks [Article]. OIE Revue Scientifique et Technique, 30(1), 273-279. https://doi.org/10.20506/rst.30.1.2032	Included
545	Thomson, G. R., Penrith, M. L., Atkinson, M. W., Thalwitzer, S., Mancuso, A., Atkinson, S. J., & Osofsky, S. A. (2013). International Trade Standards for Commodities and Products Derived from Animals: The Need for a System that Integrates Food Safety and Animal Disease Risk Management. Transboundary and Emerging Diseases, 60(6), 507-515. https://doi.org/http://dx.doi.org/10.1111/tbed.12164	Excluded	Duplicate search result.
546	Thomson, G. R., Penrith, M. L., Atkinson, M. W., Thalwitzer, S., Mancuso, A., Atkinson, S. J., & Osofsky, S. A. (2013). International Trade Standards for Commodities and Products Derived from Animals: The Need for a System that Integrates Food Safety and Animal Disease Risk Management. Transboundary and Emerging Diseases, 60(6), 507-515. https://doi.org/10.1111/tbed.12164	Excluded	Duplicate search result.
547	Thomson, G. R., Penrith, M. L., Atkinson, M. W., Thalwitzer, S., Mancuso, A., Atkinson, S. J., & Osofsky, S. A. (2013). International trade standards for commodities and products derived from animals: the need for a system that integrates food safety and animal disease risk management [Research Support, Non-U.S. Gov't Research Support, U.S. Gov't, Non-P.H.S. Review]. Transboundary & Emerging Dise…	Excluded	Duplicate search result.
548	Thomson, G. R., Penrith, M. L., Atkinson, M. W., Thalwitzer, S., Mancuso, A., Atkinson, S. J., & Osofsky, S. A. (2013). International Trade Standards for Commodities and Products Derived from Animals: The Need for a System that Integrates Food Safety and Animal Disease Risk Management [Article]. Transboundary and Emerging Diseases, 60(6), 507-515. https://doi.org/10.1111/tbed.12164	Excluded	Duplicate search result.
549	Tobe, S. S., & Linacre, A. (2009). Identifying endangered species from degraded mixtures at low levels [Article]. Forensic Science International: Genetics Supplement Series, 2(1), 304-305. https://doi.org/10.1016/j.fsigss.2009.08.052	Excluded	Lack of consideration of regulatory approaches or institutional roles governing activities or uses of wildlife that foster zoonotic spillover.
550	Tobe, S. S., & Linacre, A. (2009). Identifying endangered species from degraded mixtures at low levels [Article]. Forensic Science International: Genetics Supplement Series, 2(1), 304-305. https://doi.org/10.1016/j.fsigss.2009.08.052	Excluded	Duplicate search result.
551	Toland, E., Bando, M., Hamers, M., Cadenas, V., Laidlaw, R., Martinez-Silvestre, A., & van der Wielen, P. (2020). Turning Negatives into Positives for Pet Trading and Keeping: A Review of Positive Lists. Animals, 10(12), Article 2371. https://doi.org/10.3390/ani10122371	Included
552	Turner, S. P., Longhorn, S. J., Hamilton, C. A., Gabriel, R., Perez-Miles, F., & Vogler, A. P. (2018). Re-evaluating conservation priorities of New World tarantulas (Araneae: Theraphosidae) in a molecular framework indicates non-monophyly of the genera, Aphonopelma and Brachypelma. Systematics and Biodiversity, 16(1), 89-107. https://doi.org/10.1080/14772000.2017.1346719	Excluded	Lack of consideration of regulatory approaches or institutional roles governing activities or uses of wildlife that foster zoonotic spillover.
553	Turner, S. P., Longhorn, S. J., Hamilton, C. A., Gabriel, R., PÉrez-Miles, F., & Vogler, A. P. (2018). Re-evaluating conservation priorities of New World tarantulas (Araneae: Theraphosidae) in a molecular framework indicates non-monophyly of the genera, Aphonopelma and Brachypelma [Article]. Systematics and Biodiversity, 16(1), 89-107. https://doi.org/10.1080/14772000.2017.1346719	Excluded	Duplicate search result.
554	Turner, S. P., Longhorn, S. J., Hamilton, C. A., Gabriel, R., PÉrez-Miles, F., & Vogler, A. P. (2018). Re-evaluating conservation priorities of New World tarantulas (Araneae: Theraphosidae) in a molecular framework indicates non-monophyly of the genera, Aphonopelma and Brachypelma [Article]. Systematics and Biodiversity, 16(1), 89-107. https://doi.org/10.1080/14772000.2017.1346719	Excluded	Duplicate search result.
555	Valdivia-Granda, W. A., & Richt, J. A. (2020). What We Need to Consider during and after the SARS-CoV-2 Pandemic [Review]. Vector-Borne and Zoonotic Diseases, 20(7), 477-483. https://doi.org/10.1089/vbz.2020.2652	Excluded	Lack of consideration of regulatory approaches or institutional roles governing activities or uses of wildlife that foster zoonotic spillover.
556	Valdivia-Granda, W. A., & Richt, J. A. (2020). What We Need to Consider during and after the SARS-CoV-2 Pandemic [Review]. Vector-Borne and Zoonotic Diseases, 20(7), 477-483. https://doi.org/10.1089/vbz.2020.2652	Excluded	Duplicate search result.
557	Valdivia-Granda, W. A., & Richt, J. A. (2020). What We Need to Consider during and after the SARS-CoV-2 Pandemic [Review]. Vector-Borne and Zoonotic Diseases, 20(7), 477-483. https://doi.org/10.1089/vbz.2020.2652	Excluded	Duplicate search result.
558	Vall-Ilosera, M., & Cassey, P. (2017). 'Do you come from a land down under?' Characteristics of the international trade in Australian endemic parrots. Biological Conservation, 207, 38-46. https://doi.org/10.1016/j.biocon.2017.01.015	Excluded	Lack of consideration of regulatory approaches or institutional roles governing activities or uses of wildlife that foster zoonotic spillover.
559	Vall-llosera, M., & Cassey, P. (2017). ‘Do you come from a land down under?’ Characteristics of the international trade in Australian endemic parrots [Article]. Biological Conservation, 207, 38-46. https://doi.org/10.1016/j.biocon.2017.01.015	Excluded	Duplicate search result.
560	Vall-llosera, M., & Cassey, P. (2017). Physical attractiveness, constraints to the trade and handling requirements drive the variation in species availability in the Australian cagebird trade [Article]. Ecological Economics, 131, 407-413. https://doi.org/10.1016/j.ecolecon.2016.07.015	Excluded	Lack of consideration of regulatory approaches or institutional roles governing activities or uses of wildlife that foster zoonotic spillover.
561	Vall-llosera, M., & Cassey, P. (2017). ‘Do you come from a land down under?’ Characteristics of the international trade in Australian endemic parrots [Article]. Biological Conservation, 207, 38-46. https://doi.org/10.1016/j.biocon.2017.01.015	Excluded	Duplicate search result.
562	Vall-llosera, M., & Cassey, P. (2017). Physical attractiveness, constraints to the trade and handling requirements drive the variation in species availability in the Australian cagebird trade [Article]. Ecological Economics, 131, 407-413. https://doi.org/10.1016/j.ecolecon.2016.07.015	Excluded	Duplicate search result.
563	Vall-llosera, M., & Cassey, P. (2017). ‘Do you come from a land down under?’ Characteristics of the international trade in Australian endemic parrots [Article]. Biological Conservation, 207, 38-46. https://doi.org/10.1016/j.biocon.2017.01.015	Excluded	Duplicate search result.
564	Vall-Llosera, M., & Su, S. (2019). Trends and characteristics of imports of live CITES-listed bird species into Japan [Article]. Ibis, 161(3), 590-604. https://doi.org/10.1111/ibi.12653	Excluded	Lack of consideration of regulatory approaches or institutional roles governing activities or uses of wildlife that foster zoonotic spillover.
565	Vallat, B., & Carnat, B. (2011). Office of International Epizooties: Mission, Organization and Animal Health Code. In Encyclopedia of Dairy Sciences: Second Edition (pp. 1-8). Elsevier Inc. https://doi.org/10.1016/B978-0-12-374407-4.00384-8	Included
566	Van Den Berg, T. (2009). The role of the legal and illegal trade of live birds and avian products in the spread of avian influenza [Article]. OIE Revue Scientifique et Technique, 28(1), 93-111. https://doi.org/10.20506/rst.28.1.1878	Excluded	Lack of consideration of regulatory approaches or institutional roles governing activities or uses of wildlife that foster zoonotic spillover.
567	Van Den Berg, T. (2009). The role of the legal and illegal trade of live birds and avian products in the spread of avian influenza [Article]. OIE Revue Scientifique et Technique, 28(1), 93-111. https://doi.org/10.20506/rst.28.1.1878	Excluded	Duplicate search result.
568	van der Weijden, W. J., Marcelis, R. A. L., & Reinhold, W. (2007). Invasions of vector-borne diseases driven by transportation and climate change. (Ecology and control of vector-borne diseases, Volume 1) [Book chapter]. Emerging pests and vector borne diseases in Europe, 1, 439-463. https://ezproxy.library.yorku.ca/login?url=http://ovidsp.ovid.com/ovidweb.cgi?T=JS&CSC=Y&NEWS=N&PAGE=fulltext&D=cag…	Excluded	Lack of consideration of regulatory approaches or institutional roles governing activities or uses of wildlife that foster zoonotic spillover.
569	van der Weijden, W. J., Marcelis, R. A. L., & Reinhold, W. (2007). Invasions of vector-borne diseases driven by transportation and climate change. In W. Takken & B. G. J. Knols (Eds.), Emerging Pests and Vector-Borne Diseases in Europe (Vol. 1, pp. 439-463). <Go to ISI>://WOS:000295451900025	Excluded	Duplicate search result.
570	Van Staden, J., Ndhlala, A. R., Mulaudzi, R. B., & Nair, J. J. (2013). African ethnopharmacology: The Southern African perspective [Conference Abstract]. Planta Medica. Conference: 61st International Congress and Annual Meeting of the Society for Medicinal Plant and Natural Product Research. Munster Germany. Conference Publication:, 79(13). https://doi.org/http://dx.doi.org/10.1055/s-0033-1351794	Excluded	Lack of consideration of regulatory approaches governing activities or uses of wildlife that foster zoonotic spillover.
571	van Vliet, N., Nebesse, C., Gambalemoke, S., Akaibe, D., & Nasi, R. (2012). The bushmeat market in Kisangani, Democratic Republic of Congo: implications for conservation and food security. ORYX, 46(2), 196-203. https://doi.org/10.1017/s0030605311000202	Excluded	Lack of consideration of regulatory approaches or institutional roles governing activities or uses of wildlife that foster zoonotic spillover.
572	van Vliet, N., Quiceno, M. P., Cruz, D., de Aquino, L. J. N., Yagüe, B., Schor, T., Hernandez, S., & Nasi, R. (2015). Bushmeat networks link the forest to Urban areas in the trifrontier region between Brazil, Colombia, and Peru [Article]. Ecology and Society, 20(3), Article 21. https://doi.org/10.5751/ES-07782-200321	Excluded	Lack of consideration of regulatory approaches or institutional roles governing activities or uses of wildlife that foster zoonotic spillover.
573	van Vliet, N., Quiceno, M. P., Cruz, D., de Aquino, L. J. N., Yagüe, B., Schor, T., Hernandez, S., & Nasi, R. (2015). Bushmeat networks link the forest to Urban areas in the trifrontier region between Brazil, Colombia, and Peru [Article]. Ecology and Society, 20(3), Article 21. https://doi.org/10.5751/ES-07782-200321	Excluded	Duplicate search result.
574	Veith, M., Kosuch, J., Feldmann, R., Martens, H., & Seitz, A. (2000). A test for correct species declaration of frog legs imports from Indonesia into the European Union [Article]. Biodiversity and Conservation, 9(3), 333-341. https://doi.org/10.1023/A:1008906918236	Excluded	Lack of consideration of regulatory approaches or institutional roles governing activities or uses of wildlife that foster zoonotic spillover.
575	Vincent, A. C., Foster, S. J., & Koldewey, H. J. (2011). Conservation and management of seahorses and other Syngnathidae [Review]. Journal of Fish Biology, 78(6), 1681-1724. https://doi.org/https://dx.doi.org/10.1111/j.1095-8649.2011.03003.x	Excluded	Duplicate search result.
576	Vincent, A. C. J., Foster, S. J., & Koldewey, H. J. (2011). Conservation and management of seahorses and other Syngnathidae. Journal of Fish Biology, 78(6), 1681-1724. https://doi.org/10.1111/j.1095-8649.2011.03003.x	Excluded	Duplicate search result.
577	Vincent, A. C. J., Foster, S. J., & Koldewey, H. J. (2011). Conservation and management of seahorses and other Syngnathidae. Journal of Fish Biology, 78(6), 1681-1724. https://doi.org/http://dx.doi.org/10.1111/j.1095-8649.2011.03003.x	Excluded	Duplicate search result.
578	Vincent, A. C. J., Foster, S. J., & Koldewey, H. J. (2011). Conservation and management of seahorses and other Syngnathidae [Article]. Journal of Fish Biology, 78(6), 1681-1724. https://doi.org/10.1111/j.1095-8649.2011.03003.x	Excluded	Duplicate search result.
579	Vincent, A. C. J., Foster, S. J., & Koldewey, H. J. (2011). Conservation and management of seahorses and other Syngnathidae [Article]. Journal of Fish Biology, 78(6), 1681-1724. https://doi.org/10.1111/j.1095-8649.2011.03003.x	Excluded	Duplicate search result.
580	Vincent, A. C. J., Marsden, A. D., & Sumaila, U. R. (2007). Possible contributions of globalization in creating and addressing sea horse conservation problems. In Globalization: Effects on Fisheries Resources (pp. 185-214). Cambridge University Press. https://doi.org/10.1017/CBO9780511542183.011	Excluded	Lack of consideration of regulatory approaches or institutional roles governing activities or uses of wildlife that foster zoonotic spillover.
581	Vollrath, T., & Hallahan, C. (2006). Testing the integration of US-Canadian meat and livestock markets. Canadian Journal of Agricultural Economics-Revue Canadienne D Agroeconomie, 54(1), 55-79. https://doi.org/10.1111/j.1744-7976.2006.00038.x	Excluded	Lack of consideration of regulatory approaches or institutional roles governing activities or uses of wildlife that foster zoonotic spillover.
582	Vollrath, T., & Hallahan, C. (2006). Testing the integration of U.S.-Canadian meat and livestock markets [Article]. Canadian Journal of Agricultural Economics, 54(1), 55-79. https://doi.org/10.1111/j.1744-7976.2006.00038.x	Excluded	Duplicate search result.
583	Vollrath, T., & Hallahan, C. (2006). Testing the integration of U.S.-Canadian meat and livestock markets [Article]. Canadian Journal of Agricultural Economics, 54(1), 55-79. https://doi.org/10.1111/j.1744-7976.2006.00038.x	Excluded	Duplicate search result.
584	Waldman, J. R., Doukakis, P., & Wirgin, I. (2008). Molecular analysis as a conservation tool for monitoring the trade of North American sturgeons and paddlefish. Journal of Applied Ichthyology, 24, 20-28. https://doi.org/10.1111/j.1439-0426.2008.01086.x	Excluded	Lack of consideration of regulatory approaches or institutional roles governing activities or uses of wildlife that foster zoonotic spillover.
585	Waldman, J. R., Doukakis, P., & Wirgin, I. (2008). Molecular analysis as a conservation tool for monitoring the trade of North American sturgeons and paddlefish [Article]. Journal of Applied Ichthyology, 24(SUPPL. 1), 20-28. https://doi.org/10.1111/j.1439-0426.2008.01086.x	Excluded	Duplicate search result.
586	Waldman, J. R., Doukakis, P., & Wirgin, I. (2008). Molecular analysis as a conservation tool for monitoring the trade of North American sturgeons and paddlefish [Article]. Journal of Applied Ichthyology, 24(SUPPL. 1), 20-28. https://doi.org/10.1111/j.1439-0426.2008.01086.x	Excluded	Duplicate search result.
587	Walzer, C. (2020). COVID-19 and the Curse of Piecemeal Perspectives [Article]. Frontiers in Veterinary Science, 7, Article 582983. https://doi.org/10.3389/fvets.2020.582983	Excluded	Lack of consideration of regulatory approaches or institutional roles governing activities or uses of wildlife that foster zoonotic spillover.
588	Walzer, C. (2020). COVID-19 and the Curse of Piecemeal Perspectives [Article]. Frontiers in Veterinary Science, 7, Article 582983. https://doi.org/10.3389/fvets.2020.582983	Excluded	Duplicate search result.
589	Walzer, C. (2020). COVID-19 and the Curse of Piecemeal Perspectives [Article]. Frontiers in Veterinary Science, 7, Article 582983. https://doi.org/10.3389/fvets.2020.582983	Excluded	Duplicate search result.
590	Wang, S., Van Der Borght, K., & Song, X. (2016). A legal analysis on the current trade status of traditional Chinese medicinal product in the e.U.—From the perspectives of WTO law and e.U. pharmaceutical law [Review]. Asian Journal of WTO and International Health Law and Policy, 11(2), 513-538. https://www.scopus.com/inward/record.uri?eid=2-s2.0-85047526012&partnerID=40&md5=0e0685e97d6c206e255e5a…	Excluded	Lack of consideration of regulatory approaches governing activities or uses of wildlife that foster zoonotic spillover.
591	Wang, S., Van Der Borght, K., & Song, X. (2016). A legal analysis on the current trade status of traditional Chinese medicinal product in the e.U.—From the perspectives of WTO law and e.U. pharmaceutical law [Review]. Asian Journal of WTO and International Health Law and Policy, 11(2), 513-538. https://www.scopus.com/inward/record.uri?eid=2-s2.0-85047526012&partnerID=40&md5=0e0685e97d6c206e255e5a…	Excluded	Duplicate search result.
592	Wang, S. S., Van der Borght, K., & Song, X. T. (2016). A LEGAL ANALYSIS ON THE CURRENT TRADE STATUS OF TRADITIONAL CHINESE MEDICINAL PRODUCT IN THE EU-FROM THE PERSPECTIVES OF WTO LAW AND EU PHARMACEUTICAL LAW. Asian Journal of Wto & International Health Law and Policy, 11(2), 513-538. <Go to ISI>://WOS:000384515400010	Excluded	Duplicate search result.
593	Wang, Y., Turvey, S. T., & Leader-Williams, N. (2020). Knowledge and attitudes about the use of pangolin scale products in Traditional Chinese Medicine (TCM) within China [Article]. People and Nature, 2(4), 903-912. https://doi.org/10.1002/pan3.10150	Excluded	Lack of consideration of regulatory approaches governing activities or uses of wildlife that foster zoonotic spillover.
594	Wang, Y., Turvey, S. T., & Leader-Williams, N. (2020). Knowledge and attitudes about the use of pangolin scale products in Traditional Chinese Medicine (TCM) within China [Article]. People and Nature, 2(4), 903-912. https://doi.org/10.1002/pan3.10150	Excluded	Duplicate search result.
595	Wang, Y., Turvey, S. T., & Leader-Williams, N. (2020). Knowledge and attitudes about the use of pangolin scale products in Traditional Chinese Medicine (TCM) within China [Article]. People and Nature, 2(4), 903-912. https://doi.org/10.1002/pan3.10150	Excluded	Duplicate search result.
596	Williams, V. L., Loveridge, A. J., Newton, D. J., & Macdonald, D. W. (2017). Questionnaire survey of the pan-African trade in lion body parts [Review]. PLoS ONE, 12(10), Article e0187060. https://doi.org/10.1371/journal.pone.0187060	Excluded	Lack of consideration of regulatory approaches or institutional roles governing activities or uses of wildlife that foster zoonotic spillover.
597	Williams, V. L., Loveridge, A. J., Newton, D. J., & Macdonald, D. W. (2017). Questionnaire survey of the pan-African trade in lion body parts [Review]. PLoS ONE, 12(10), Article e0187060. https://doi.org/10.1371/journal.pone.0187060	Excluded	Duplicate search result.
598	Williams, V. L., Loveridge, A. J., Newton, D. J., & Macdonald, D. W. (2017). A roaring trade? The legal trade in Panthera leo bones from Africa to East-Southeast Asia. PLoS ONE, 12(10), Article e0185996. https://doi.org/http://dx.doi.org/10.1371/journal.pone.0185996	Excluded	Lack of consideration of regulatory approaches or institutional roles governing activities or uses of wildlife that foster zoonotic spillover.
599	Williams, V. L., Loveridge, A. J., Newton, D. J., & Macdonald, D. W. (2017). A roaring trade? The legal trade in Panthera leo bones from Africa to East-Southeast Asia [Article]. PLoS ONE, 12(10), Article e0185996. https://doi.org/10.1371/journal.pone.0185996	Excluded	Duplicate search result.
600	Williams, V. L., Loveridge, A. J., Newton, D. J., & Macdonald, D. W. (2017). Questionnaire survey of the pan-African trade in lion body parts [Review]. PLoS ONE, 12(10), Article e0187060. https://doi.org/10.1371/journal.pone.0187060	Excluded	Duplicate search result.
601	Williams, V. L., & Sas-Rolfes, M. J. (2019). Born captive: A survey of the lion breeding, keeping and hunting industries in South Africa [Article]. PLoS ONE, 14(5), Article e0217409. https://doi.org/10.1371/journal.pone.0217409	Excluded	Lack of consideration of regulatory approaches or institutional roles governing activities or uses of wildlife that foster zoonotic spillover.
602	Williams, V. L., Witkowski, E. T. F., & Balkwill, K. (2007). Relationship between bark thickness and diameter at breast height for six tree species used medicinally in South Africa. South African Journal of Botany, 73(3), 449-465. https://doi.org/10.1016/j.sajb.2007.04.001	Excluded	Duplicate search result.
603	Williams, V. L., Witkowski, E. T. F., & Balkwill, K. (2007). Relationship between bark thickness and diameter at breast height for six tree species used medicinally in South Africa [Article]. South African Journal of Botany, 73(3), 449-465. https://doi.org/10.1016/j.sajb.2007.04.001	Excluded	Duplicate search result.
604	Williams, V. L., Witkowski, E. T. F., & Balkwill, K. (2007). Relationship between bark thickness and diameter at breast height for six tree species used medicinally in South Africa [Article]. South African Journal of Botany, 73(3), 449-465. https://doi.org/10.1016/j.sajb.2007.04.001	Excluded	Duplicate search result.
605	Willock, A. (2004). Using trade and market information to assess IUU fishing activities. In Fish Piracy: Combating Illegal, Unreported and Unregulated Fishing (Vol. 9789264016804, pp. 67-77). Organisation for Economic Cooperation and Development (OECD). https://doi.org/10.1787/9789264016804-4-en	Excluded	Lack of consideration of regulatory approaches or institutional roles governing activities or uses of wildlife that foster zoonotic spillover.
606	Wyatt, T. (2016). Assessing the partner and media engagement with the international consortium on combating wildlife crime. In Environmental Crime and its Victims: Perspectives within Green Criminology (pp. 277-291). Taylor and Francis. https://doi.org/10.4324/9781315580005-26	Excluded	Lack of consideration of regulatory approaches or institutional roles governing activities or uses of wildlife that foster zoonotic spillover.
607	Wyatt, T. (2020). Canada and the Convention on International Trade in Endangered Species of Wild Fauna and Flora (CITES): Lessons Learned on Implementation and Compliance [Article]. Liverpool Law Review. https://doi.org/10.1007/s10991-020-09267-8	Excluded	Lack of consideration of regulatory approaches or institutional roles governing activities or uses of wildlife that foster zoonotic spillover.
608	Wyler, L. S., & Sheikh, P. A. (2008). International Illegal Trade in Wildlife [Book]. Nova Science Publishers, Inc. https://www.scopus.com/inward/record.uri?eid=2-s2.0-77949542238&partnerID=40&md5=797272bcef88625853d348136beddf55	Excluded	Lack of consideration of regulatory approaches or institutional roles governing activities or uses of wildlife that foster zoonotic spillover.
609	Wyler, L. S., & Sheikh, P. A. (2011). International illegal trade in wildlife: Threats and U.S. policy. In Illegal Trade In Wildlife (pp. 1-55). Nova Science Publishers, Inc. https://www.scopus.com/inward/record.uri?eid=2-s2.0-84895391180&partnerID=40&md5=ca4a2759c98545ca01f096948398aadf	Excluded	Lack of consideration of regulatory approaches or institutional roles governing activities or uses of wildlife that foster zoonotic spillover.
610	Wyler, L. S., & Sheikh, P. A. (2013). International illegal trade in wildlife: Threats and U.S. policy. In Illicit Trade in Wildlife and the Economics of Agricultural and Wildlife Smuggling (pp. 1-55). Nova Science Publishers, Inc. https://www.scopus.com/inward/record.uri?eid=2-s2.0-84895362318&partnerID=40&md5=1ec9de7f17f6e9356fade2ca64a4887f	Excluded	Duplicate search result.
611	Wyler, L. S., & Sheikh, P. A. (2016). International illegal trade in wildlife: Threats and U.S. policy. In Combating Wildlife Trafficking: National Strategy, Implementation Plan and Restrictions on Elephant Ivory Trade (pp. 79-112). Nova Science Publishers, Inc. https://www.scopus.com/inward/record.uri?eid=2-s2.0-85021975783&partnerID=40&md5=0c806a47fb33b7fa624b3839cdeb9062	Excluded	Duplicate search result.
612	Zhang, L., Hua, N., & Sun, S. (2008). Wildlife trade, consumption and conservation awareness in southwest China [Article]. Biodiversity and Conservation, 17(6), 1493-1516. https://doi.org/10.1007/s10531-008-9358-8	Excluded	Lack of consideration of regulatory approaches or institutional roles governing activities or uses of wildlife that foster zoonotic spillover.
613	Zhang, L., Hua, N., & Sun, S. (2008). Wildlife trade, consumption and conservation awareness in southwest China [Article]. Biodiversity and Conservation, 17(6), 1493-1516. https://doi.org/10.1007/s10531-008-9358-8	Excluded	Duplicate search result.
614	Zhang, L., Hua, N., & Sun, S. (2008). Wildlife trade, consumption and conservation awareness in southwest China [Article]. Biodiversity and Conservation, 17(6), 1493-1516. https://doi.org/10.1007/s10531-008-9358-8	Excluded	Duplicate search result.
615	Zhang, X. (2020). The coronavirus will not change the long-term upward trend of China's economic development [Article]. Finance: Theory and Practice, 24(5), 15-23. https://doi.org/10.26794/2587-5671-2020-24-5-15-23	Excluded	Lack of consideration of regulatory approaches or institutional roles governing activities or uses of wildlife that foster zoonotic spillover.
616	Zhang, X. (2020). The coronavirus will not change the long-term upward trend of China's economic development [Article]. Finance: Theory and Practice, 24(5), 15-23. https://doi.org/10.26794/2587-5671-2020-24-5-15-23	Excluded	Duplicate search result.
617	Zhou, Z., & Jiang, Z. (2004). International trade status and crisis for snake species in China [Article]. Conservation Biology, 18(5), 1386-1394. https://doi.org/10.1111/j.1523-1739.2004.00251.x	Excluded	Lack of consideration of regulatory approaches or institutional roles governing activities or uses of wildlife that foster zoonotic spillover.
618	Zhou, Z., & Jiang, Z. (2004). International trade status and crisis for snake species in China [Article]. Conservation Biology, 18(5), 1386-1394. https://doi.org/10.1111/j.1523-1739.2004.00251.x	Excluded	Duplicate search result.
619	Zhou, Z. M. (2015). Illegal trade: Tweak Chinese law to end ivory demand [Letter]. Nature, 518(7539), 303. https://doi.org/10.1038/518303c	Excluded	Lack of consideration of regulatory approaches or institutional roles governing activities or uses of wildlife that foster zoonotic spillover.
620	Zhou, Z. M. (2015). Illegal trade: Tweak Chinese law to end ivory demand [Letter]. Nature, 518(7539), 303. https://doi.org/10.1038/518303c	Excluded	Duplicate search result.
621	2021 international livestock outlook.	Excluded	Lack of consideration of regulatory approaches or institutional roles governing activities or uses of wildlife that foster zoonotic spillover.
622	Peros, C. S., Dasgupta, R., Kumar, P., & Johnson, B. A. (2021). Bushmeat, wet markets, and the risks of pandemics: Exploring the nexus through systematic review of scientific disclosures. Environmental science & policy, 124, 1–11. https://doi.org/10.1016/j.envsci.2021.05.025	Included
623	Cronin, M. R., de Wit, L. A., & Martinez-Estevez, L. Aligning conservation and public health goals to tackle unsustainable trade of mammals. Conservation Science and Practice. https://doi.org/10.1111/csp2.12818	Excluded	Lack of consideration of regulatory approaches or institutional roles governing activities or uses of wildlife that foster zoonotic spillover.
624	Chanyandura, A., Muposhi, V. K., Gandiwa, E., & Muboko, N. (2021). An analysis of threats, strategies, and opportunities for African rhinoceros conservation. Ecology and Evolution, 11(11), 5892-5910. https://doi.org/10.1002/ece3.7536	Excluded	Duplicate search result.
625	Makita, K. (2021). Animal health and food safety risk assessments [Article]. OIE Revue Scientifique et Technique, 40(2), 533-544. https://doi.org/10.20506/rst.40.2.3243	Excluded	Lack of consideration of regulatory approaches or institutional roles governing activities or uses of wildlife that foster zoonotic spillover.
626	Makita, K. (2021). Animal health and food safety risk assessments. Revue Scientifique Et Technique-Office International Des Epizooties, 40(2), 533-544. https://doi.org/10.20506/rst.40.2.3243	Excluded	Duplicate search result.
627	Avraam, C., Lambrou, A. S., Jiang, W., & Siddiqui, S. (2021). Antimicrobial Resistance and Livestock Trade for Low and Middle Income Countries: Regional Analysis of Global Coordination Policies [Article]. Frontiers in Sustainable Food Systems, 5, Article 650315. https://doi.org/10.3389/fsufs.2021.650315	Excluded	Duplicate search result.
628	Roll, K. H., Nygaard, R., Fissel, B., & Hilger, J. Are US Wild Salmon Products Affected by Farmed Salmon? A Cointegration Analysis. Marine Resource Economics. https://doi.org/10.1086/720517	Excluded	Lack of consideration of regulatory approaches or institutional roles governing activities or uses of wildlife that foster zoonotic spillover.
629	Roll, K. H., Nygaard, R., Fissel, B., & Hilger, J. (2022). Are US Wild Salmon Products Affected by Farmed Salmon? A Cointegration Analysis [Article]. Marine Resource Economics, 37(3), 283-303. https://doi.org/10.1086/720517	Excluded	Duplicate search result.
630	Mitra, I., Roy, S., & Haque, I. (2022). Asian crocodile poaching: A review of molecular techniques developed for forensic identification [Review]. Journal of Forensic Science and Medicine, 8(2), 57-61. https://doi.org/10.4103/jfsm.jfsm_49_21	Excluded	Lack of consideration of regulatory approaches or institutional roles governing activities or uses of wildlife that foster zoonotic spillover.
631	Kumar, R., Gupta, S., Bhutia, W. D., Vaid, R. K., & Kumar, S. (2022). Atypical human trypanosomosis: Potentially emerging disease with lack of understanding. Zoonoses and Public Health, 69(4), 259-276. https://doi.org/10.1111/zph.12945	Excluded	Lack of consideration of regulatory approaches or institutional roles governing activities or uses of wildlife that foster zoonotic spillover.
632	Lin, B., Dietrich, M. L., Senior, R. A., & Wilcove, D. S. (2021). A better classification of wet markets is key to safeguarding human health and biodiversity [Review]. The Lancet Planetary Health, 5(6), e386-e394. https://doi.org/10.1016/S2542-5196(21)00112-1	Excluded	Lack of consideration of regulatory approaches governing activities or uses of wildlife that foster zoonotic spillover.
633	Sackey, H. N. K., McNamara, J., Milner-Gulland, E. J., & Ntiamoa-Baidu, Y. (2023). The bushmeat trade in northern Ghana: market dynamics, drivers of trade and implications for conservation. ORYX, Article Pii s0030605322000096. https://doi.org/10.1017/s0030605322000096	Excluded	Lack of consideration of regulatory approaches or institutional roles governing activities or uses of wildlife that foster zoonotic spillover.
634	Dickinson, H. (2022). Caviar matter(s): The material politics of the European caviar grey market [Article]. Political Geography, 99, Article 102737. https://doi.org/10.1016/j.polgeo.2022.102737	Excluded	Lack of consideration of regulatory approaches or institutional roles governing activities or uses of wildlife that foster zoonotic spillover.
635	Wang, Q., Shi, J., Shen, X., & Zhao, T. (2021). Characteristics and patterns of international trade in CITES-listed live birds in China from 2010 to 2019 [Article]. Global Ecology and Conservation, 30, Article e01786. https://doi.org/10.1016/j.gecco.2021.e01786	Excluded	Duplicate search result.
636	Wang, Q. Q., Shi, J. B., Shen, X. C., & Zhao, T. (2021). Characteristics and patterns of international trade in CITES-listed live birds in China from 2010 to 2019. Global Ecology and Conservation, 30, Article e01786. https://doi.org/10.1016/j.gecco.2021.e01786	Excluded	Lack of consideration of regulatory approaches or institutional roles governing activities or uses of wildlife that foster zoonotic spillover.
637	Stein, F. M., Frankowski, J., Nijman, V., Absil, C., Kranendonk, I., & Dekker, W. (2021). Chinese eel products in EU markets imply the effectiveness of trade regulations but expose fraudulent labelling [Article]. Marine Policy, 132, Article 104651. https://doi.org/10.1016/j.marpol.2021.104651	Excluded	Lack of consideration of regulatory approaches governing activities or uses of wildlife that foster zoonotic spillover.
638	Stein, F. M., Frankowski, J., Nijman, V., Absil, C., Kranendonk, I., & Dekker, W. (2021). Chinese eel products in EU markets imply the effectiveness of trade regulations but expose fraudulent labelling. Marine Policy, 132, Article 104651. https://doi.org/10.1016/j.marpol.2021.104651	Excluded	Duplicate search result.
639	Wyatt, T. (2021). Cites and the bern convention in the uk: An exploration of norms and ambiguities [Article]. Revista Catalana de Dret Ambiental, 12(1). https://doi.org/10.17345/RCDA3073	Excluded	Lack of consideration of regulatory approaches governing activities or uses of wildlife that foster zoonotic spillover.
640	Hong, Z., He, W., Liu, X., Tembrock, L. R., Wu, Z., Xu, D., & Liao, X. (2022). Comparative Analyses of 35 Complete Chloroplast Genomes from the Genus Dalbergia (Fabaceae) and the Identification of DNA Barcodes for Tracking Illegal Logging and Counterfeit Rosewood [Article]. Forests, 13(4), Article 626. https://doi.org/10.3390/f13040626	Excluded	Lack of consideration of regulatory approaches or institutional roles governing activities or uses of wildlife that foster zoonotic spillover.
641	Kinimi, E., Mahapatra, M., Kgotlele, T., Makange, M. R., Tennakoon, C., Njeumi, F., Odongo, S., Muyldermans, S., Kock, R., Parida, S., Rweyemamu, M., & Misinzo, G. (2021). Complete Genome Sequencing of Field Isolates of Peste des Petits Ruminants Virus from Tanzania Revealed a High Nucleotide Identity with Lineage III PPR Viruses [Article]. Animals, 11(10), Article 2976. https://doi.org/10.3390/a…	Excluded	Lack of consideration of regulatory approaches or institutional roles governing activities or uses of wildlife that foster zoonotic spillover.
642	Kinimi, E., Mahapatra, M., Kgotlele, T., Makange, M. R., Tennakoon, C., Njeumi, F., Odongo, S., Muyldermans, S., Kock, R., Parida, S., Rweyemamu, M., & Misinzo, G. (2021). Complete Genome Sequencing of Field Isolates of Peste des Petits Ruminants Virus from Tanzania Revealed a High Nucleotide Identity with Lineage III PPR Viruses. Animals, 11(10), Article 2976. https://doi.org/10.3390/ani11102976	Excluded	Duplicate search result.
643	Romero-Vidal, P., Carrete, M., Hiraldo, F., Blanco, G., & Tella, J. L. (2022). Confounding Rules Can Hinder Conservation: Disparities in Law Regulation on Domestic and International Parrot Trade within and among Neotropical Countries [Article]. Animals, 12(10), Article 1244. https://doi.org/10.3390/ani12101244	Included
644	Romero-Vidal, P., Carrete, M., Hiraldo, F., Blanco, G., & Tella, J. L. (2022). Confounding Rules Can Hinder Conservation: Disparities in Law Regulation on Domestic and International Parrot Trade within and among Neotropical Countries. Animals, 12(10), Article 1244. https://doi.org/10.3390/ani12101244	Excluded	Duplicate search result.
645	Romero-Vidal, P., Carrete, M., Hiraldo, F., Blanco, G., & Tella, J. L. (2022). Confounding Rules Can Hinder Conservation: Disparities in Law Regulation on Domestic and International Parrot Trade within and among Neotropical Countries. Animals [Electronic Resource], 12(10), 12. https://doi.org/https://dx.doi.org/10.3390/ani12101244	Excluded	Duplicate search result.
646	Romero-Vidal, P., Carrete, M., Hiraldo, F., Blanco, G., & Tella, J. L. (2022). Confounding Rules Can Hinder Conservation: Disparities in Law Regulation on Domestic and International Parrot Trade within and among Neotropical Countries. Animals, 12(10) (no pagination), Article 1244. https://doi.org/https://dx.doi.org/10.3390/ani12101244	Excluded	Duplicate search result.
647	Ni, Q., Wang, Y., Weldon, A., Xie, M., Xu, H., Yao, Y., Zhang, M., Li, Y., Li, Y., Zeng, B., & Nekaris, K. A. I. (2021). Conservation implications of primate trade in China over 18 years based on web news reports of confiscations [Article]. PeerJ, 6, Article e6069. https://doi.org/10.7287/peerj.preprints.27288	Excluded	Duplicate search result.
648	Ni, Q., Wang, Y., Weldon, A., Xie, M., Xu, H., Yao, Y., Zhang, M., Li, Y., Li, Y., Zeng, B., & Nekaris, K. A. I. (2021). Conservation implications of primate trade in China over 18 years based on web news reports of confiscations [Article]. PeerJ, 6, Article e6069. https://doi.org/10.7287/peerj.preprints.27288	Excluded	Duplicate search result.
649	Breve, N. W. P., Leuven, R., Buijse, A. D., Murk, A. J., Venema, J., & Nagelkerke, L. A. J. (2022). The conservation paradox of critically endangered fish species: Trading alien sturgeons versus native sturgeon reintroduction in the Rhine-Meuse river delta. Science of the Total Environment, 848, 157641. https://doi.org/https://dx.doi.org/10.1016/j.scitotenv.2022.157641	Excluded	Lack of consideration of regulatory approaches or institutional roles governing activities or uses of wildlife that foster zoonotic spillover.
650	Brevé, N. W. P., Leuven, R. S. E. W., Buijse, A. D., Murk, A. J., Venema, J., & Nagelkerke, L. A. J. (2022). The conservation paradox of critically endangered fish species: Trading alien sturgeons versus native sturgeon reintroduction in the Rhine-Meuse river delta [Article]. Science of the Total Environment, 848, Article 157641. https://doi.org/10.1016/j.scitotenv.2022.157641	Excluded	Duplicate search result.
651	Breve, N. W. P., Leuven, R. S. E. W., Buijse, A. D., Murk, A. J., Venema, J., & Nagelkerke, L. A. J. (2022). The conservation paradox of critically endangered fish species: Trading alien sturgeons versus native sturgeon reintroduction in the Rhine-Meuse river delta. Science of the Total Environment, 848 (no pagination), Article 157641. https://doi.org/https://dx.doi.org/10.1016/j.scitotenv.2022.1…	Excluded	Duplicate search result.
652	Brevé, N. W. P., Leuven, R. S. E. W., Buijse, A. D., Murk, A. J., Venema, J., & Nagelkerke, L. A. J. (2022). The conservation paradox of critically endangered fish species: Trading alien sturgeons versus native sturgeon reintroduction in the Rhine-Meuse river delta [Article]. Science of the Total Environment, 848, Article 157641. https://doi.org/10.1016/j.scitotenv.2022.157641	Excluded	Duplicate search result.
653	Rzymski, P., Kulus, M., Jankowski, M., Dompe, C., Bryl, R., Petitte, J. N., Kempisty, B., & Mozdziak, P. (2021). COVID-19 pandemic is a call to search for alternative protein sources as food and feed: A review of possibilities [Review]. Nutrients, 13(1), 1-12, Article 150. https://doi.org/10.3390/nu13010150	Excluded	Duplicate search result.
654	Coals, P., Loveridge, A., Kurian, D., Williams, V. L., Macdonald, D. W., & Ogden, R. (2021). DART mass spectrometry as a potential tool for the differentiation of captive-bred and wild lion bones [Article]. Biodiversity and Conservation, 30(6), 1825-1854. https://doi.org/10.1007/s10531-021-02170-2	Excluded	Duplicate search result.
655	Watters, F., Stringham, O., Shepherd, C. R., & Cassey, P. (2022). Demand for wildlife not listed in the CITES multilateral treaty. Conservation biology : the journal of the Society for Conservation Biology., 04. https://doi.org/https://dx.doi.org/10.1111/cobi.13978	Excluded	Lack of consideration of regulatory approaches governing activities or uses of wildlife that foster zoonotic spillover.
656	Nijman, V., Morcatty, T. Q. Q., Feddema, K., Campera, M., & Nekaris, K. A. I. (2022). Disentangling the Legal and Illegal Wildlife Trade-Insights from Indonesian Wildlife Market Surveys. Animals, 12(5), Article 628. https://doi.org/10.3390/ani12050628	Excluded	Lack of consideration of regulatory approaches or institutional roles governing activities or uses of wildlife that foster zoonotic spillover.
657	Nijman, V., Morcatty, T. Q. Q., Feddema, K., Campera, M., & Nekaris, K. A. I. (2022). Disentangling the Legal and Illegal Wildlife Trade-Insights from Indonesian Wildlife Market Surveys. Animals, 12(5), Article 628. https://doi.org/10.3390/ani12050628	Excluded	Duplicate search result.
658	Choo, M. Y., Choy, C. P. P., Ip, Y. C. A., Rao, M., & Huang, D. (2021). Diversity and origins of giant guitarfish and wedgefish products in Singapore [Article]. Aquatic Conservation: Marine and Freshwater Ecosystems, 31(7), 1636-1649. https://doi.org/10.1002/aqc.3553	Excluded	Duplicate search result.
659	Koning, S., & Hoeksema, B. W. (2021). Diversity of Seahorse Species (Hippocampus spp.) in the International Aquarium Trade [Article]. Diversity, 13(5), Article 187. https://doi.org/10.3390/d13050187	Excluded	Duplicate search result.
660	Koning, S., & Hoeksema, B. W. (2021). Diversity of Seahorse Species (Hippocampus spp.) in the International Aquarium Trade. Diversity-Basel, 13(5), Article 187. https://doi.org/10.3390/d13050187	Excluded	Duplicate search result.
661	Formentão, L., Saraiva, A. S., & Marrero, A. R. (2021). DNA barcoding exposes the need to control the illegal trade of eggs of non-threatened parrots in Brazil [Article]. Conservation Genetics Resources, 13(3), 275-281. https://doi.org/10.1007/s12686-021-01209-4	Excluded	Duplicate search result.
662	Skippen, L., Collier, J., & Kithuka, J. M. (2021). The donkey skin trade: A growing global problem [Article]. Brazilian Journal of Veterinary Research and Animal Science, 58(Special issue), Article e175262. https://doi.org/10.11606/ISSN.1678-4456.BJVRAS.2021.175262	Excluded	Lack of consideration of regulatory approaches or institutional roles governing activities or uses of wildlife that foster zoonotic spillover.
663	Toomes, A., García-Díaz, P., Stringham, O. C., Ross, J. V., Mitchell, L., & Cassey, P. (2022). Drivers of the Australian native pet trade: The role of species traits, socioeconomic attributes and regulatory systems [Article]. Journal of Applied Ecology, 59(5), 1268-1278. https://doi.org/10.1111/1365-2664.14138	Excluded	Lack of consideration of regulatory approaches or institutional roles governing activities or uses of wildlife that foster zoonotic spillover.
664	Toomes, A., García-Díaz, P., Stringham, O. C., Ross, J. V., Mitchell, L., & Cassey, P. (2022). Drivers of the Australian native pet trade: The role of species traits, socioeconomic attributes and regulatory systems [Article]. Journal of Applied Ecology, 59(5), 1268-1278. https://doi.org/10.1111/1365-2664.14138	Excluded	Duplicate search result.
665	Toomes, A., Garcia-Diaz, P., Stringham, O. C., Ross, J. V., Mitchell, L., & Cassey, P. (2022). Drivers of the Australian native pet trade: The role of species traits, socioeconomic attributes and regulatory systems. Journal of Applied Ecology, 59(5), 1268-1278. https://doi.org/10.1111/1365-2664.14138	Excluded	Duplicate search result.
666	Oyanedel, R., Gelcich, S., Mathieu, E., & Milner-Gulland, E. J. (2022). A dynamic simulation model to support reduction in illegal trade within legal wildlife markets. Conservation biology : the journal of the Society for Conservation Biology, 36(2), e13814. https://doi.org/https://dx.doi.org/10.1111/cobi.13814	Excluded	Lack of consideration of regulatory approaches or institutional roles governing activities or uses of wildlife that foster zoonotic spillover.
667	Oyanedel, R., Gelcich, S., Mathieu, E., & Milner-Gulland, E. J. (2022). A dynamic simulation model to support reduction in illegal trade within legal wildlife markets [Article]. Conservation Biology, 36(2), Article e13814. https://doi.org/10.1111/cobi.13814	Excluded	Duplicate search result.
668	Oyanedel, R., Gelcich, S., Mathieu, E., & Milner-Gulland, E. J. (2022). A dynamic simulation model to support reduction in illegal trade within legal wildlife markets. Conservation Biology, 36(2). https://doi.org/10.1111/cobi.13814	Excluded	Duplicate search result.
669	Oyanedel, R., Gelcich, S., Mathieu, E., & Milner-Gulland, E. J. (2022). A dynamic simulation model to support reduction in illegal trade within legal wildlife markets [Research Support, Non-U.S. Gov't]. Conservation Biology, 36(2), e13814. https://doi.org/https://dx.doi.org/10.1111/cobi.13814	Excluded	Duplicate search result.
670	Sihombing, V. S., Kwatrina, R. T., & Santosa, Y. (2021). Dynamics of the global trade Asiatic Softshell Turtle (Amyda cartilaginea Boddaert 1770): Shifting trends in commerce and consequences for sustainability. IOP Conference Series: Earth and Environmental Science,	Excluded	Lack of consideration of regulatory approaches governing activities or uses of wildlife that foster zoonotic spillover.
671	de Wit, L. A., Fisher, B., Naidoo, R., & Ricketts, T. H. (2022). Economic incentives for the wildlife trade and costs of epidemics compared across individual, national, and global scales [Article]. Conservation Science and Practice, 4(7), Article e12735. https://doi.org/10.1111/csp2.12735	Excluded	Lack of consideration of regulatory approaches or institutional roles governing activities or uses of wildlife that foster zoonotic spillover.
672	de Wit, L. A., Fisher, B., Naidoo, R., & Ricketts, T. H. (2022). Economic incentives for the wildlife trade and costs of epidemics compared across individual, national, and global scales [Article]. Conservation Science and Practice, 4(7), Article e12735. https://doi.org/10.1111/csp2.12735	Excluded	Duplicate search result.
673	Wit, L. A., Fisher, B., Naidoo, R., & Ricketts, T. H. (2022). Economic incentives for the wildlife trade and costs of epidemics compared across individual, national, and global scales. Conservation Science and Practice, 4(7), Article e12735. https://doi.org/10.1111/csp2.12735	Excluded	Lack of consideration of regulatory approaches or institutional roles governing activities or uses of wildlife that foster zoonotic spillover.
674	Wit, L. A., Fisher, B., Naidoo, R., & Ricketts, T. H. (2022). Economic incentives for the wildlife trade and costs of epidemics compared across individual, national, and global scales. Conservation Science and Practice, 4(7), Article e12735. https://doi.org/10.1111/csp2.12735	Excluded	Duplicate search result.
675	Andersen, S. K., Staerk, J., Kalhor, E., Natusch, D. J. D., da Silva, R., Pfau, B., & Conde, D. A. (2021). Economics, life history and international trade data for seven turtle species in Indonesian and Malaysian farms [Data Paper]. Data in Brief, 34, Article 106708. https://doi.org/10.1016/j.dib.2020.106708	Excluded	Duplicate search result.
676	Nanjala, C., Ren, J., Mutie, F. M., Waswa, E. N., Mutinda, E. S., Odago, W. O., Mutungi, M. M., & Hu, G. W. (2022). Ethnobotany, phytochemistry, pharmacology, and conservation of the genus Calanthe R. Br. (Orchidaceae) [Review]. Journal of Ethnopharmacology, 285, Article 114822. https://doi.org/10.1016/j.jep.2021.114822	Excluded	Lack of consideration of regulatory approaches or institutional roles governing activities or uses of wildlife that foster zoonotic spillover.
677	Nanjala, C., Ren, J., Mutie, F. M., Waswa, E. N., Mutinda, E. S., Odago, W. O., Mutungi, M. M., & Hu, G. W. (2022). Ethnobotany, phytochemistry, pharmacology, and conservation of the genus Calanthe R. Br. (Orchidaceae). Journal of Ethnopharmacology, 285, Article 114822. https://doi.org/10.1016/j.jep.2021.114822	Excluded	Duplicate search result.
678	Maher, J., & Wyatt, T. (2021). European illegal puppy trade and organised crime [Article]. Trends in Organized Crime, 24(4), 506-525. https://doi.org/10.1007/s12117-021-09429-8	Excluded	Lack of consideration of regulatory approaches or institutional roles governing activities or uses of wildlife that foster zoonotic spillover.
679	Maher, J., & Wyatt, T. (2021). European illegal puppy trade and organised crime. Trends in Organized Crime, 24(4), 506-525. https://doi.org/10.1007/s12117-021-09429-8	Excluded	Duplicate search result.
680	Maher, J., & Wyatt, T. (2021). European illegal puppy trade and organised crime. Trends in Organized Crime, 24(4), 506-525. https://doi.org/https://dx.doi.org/10.1007/s12117-021-09429-8	Excluded	Duplicate search result.
681	Ardiantoro, A., Hamidy, A., & Kurniawan, N. (2021). Evaluation on the legal trade of tokay gecko (Lacertidae; gekkonidae; gekko gecko linnaeus, 1758) in Indonesia [Article]. Journal of Tropical Life Science, 11(1), 93-100. https://doi.org/10.11594/jtls.11.01.12	Excluded	Duplicate search result.
682	Mitra, I., Roy, S., & Haque, I. (2022). Forensic identification of four Indian snake species using single multiplex polymerase chain reaction [Article]. Journal of Forensic Science and Medicine, 8(3), 81-87. https://doi.org/10.4103/jfsm.jfsm_50_21	Excluded	Lack of consideration of regulatory approaches or institutional roles governing activities or uses of wildlife that foster zoonotic spillover.
683	Hughes, A. C., Marshall, B. M., & Strine, C. T. (2021). Gaps in global wildlife trade monitoring leave amphibians vulnerable [Research Support, Non-U.S. Gov't]. eLife, 10(08), 12. https://doi.org/https://dx.doi.org/10.7554/eLife.70086	Excluded	Lack of consideration of regulatory approaches or institutional roles governing activities or uses of wildlife that foster zoonotic spillover.
684	Chan, D. T. C., Poon, E. S. K., Wong, A. T. C., & Sin, S. Y. W. (2021). Global trade in parrots – Influential factors of trade and implications for conservation [Article]. Global Ecology and Conservation, 30, Article e01784. https://doi.org/10.1016/j.gecco.2021.e01784	Excluded	Lack of consideration of regulatory approaches or institutional roles governing activities or uses of wildlife that foster zoonotic spillover.
685	Chan, D. T. C., Poon, E. S. K., Wong, A. T. C., & Sin, S. Y. W. (2021). Global trade in parrots – Influential factors of trade and implications for conservation [Article]. Global Ecology and Conservation, 30, Article e01784. https://doi.org/10.1016/j.gecco.2021.e01784	Excluded	Duplicate search result.
686	Chan, D. T. C., Poon, E. S. K., Wong, A. T. C., & Sin, S. Y. W. (2021). Global trade in parrots-Influential factors of trade and implications for conservation. Global Ecology and Conservation, 30, Article e01784. https://doi.org/10.1016/j.gecco.2021.e01784	Excluded	Duplicate search result.
687	Nijman, V. (2022). Harvest quotas, free markets and the sustainable trade in pythons [Article]. Nature Conservation, 48, 99-121. https://doi.org/10.3897/natureconservation.48.80988	Excluded	Lack of consideration of regulatory approaches or institutional roles governing activities or uses of wildlife that foster zoonotic spillover.
688	Nijman, V. (2022). Harvest quotas, free markets and the sustainable trade in pythons. Nature Conservation-Bulgaria(48), 99-121. https://doi.org/10.3897/natureconservation.48.80988	Excluded	Duplicate search result.
689	Foster, S. J., & Vincent, A. C. J. (2021). Holding governments accountable for their commitments: CITES Review of Significant Trade for a very high-volume taxon [Article]. Global Ecology and Conservation, 27, Article e01572. https://doi.org/10.1016/j.gecco.2021.e01572	Excluded	Duplicate search result.
690	Foster, S. J., & Vincent, A. C. J. (2021). Holding governments accountable for their commitments: CITES Review of Significant Trade for a very high-volume taxon. Global Ecology and Conservation, 27, Article e01572. https://doi.org/10.1016/j.gecco.2021.e01572	Excluded	Duplicate search result.
691	White, A. (2021). How China's Wildlife Trade Legislation Permits Commercial Trade in Protected Wild Animal Species [Article]. China Quarterly, 248(1), 1212-1225, Article Pii s0305741021000485. https://doi.org/10.1017/S0305741021000485	Excluded	Lack of consideration of regulatory approaches governing activities or uses of wildlife that foster zoonotic spillover.
692	White, A. (2021). How China's Wildlife Trade Legislation Permits Commercial Trade in Protected Wild Animal Species [Article]. China Quarterly, 248(1), 1212-1225. https://doi.org/10.1017/S0305741021000485	Excluded	Duplicate search result.
693	White, A. (2021). How China's Wildlife Trade Legislation Permits Commercial Trade in Protected Wild Animal Species. China Quarterly, 248(1), 1212-1225, Article Pii s0305741021000485. https://doi.org/10.1017/s0305741021000485	Excluded	Duplicate search result.
694	Davies, A., Hinsley, A., Nuno, A., & Martin, R. O. (2022). Identifying opportunities for expert-mediated triangulation in monitoring wildlife trade on social media [Article]. Conservation Biology, 36(2), Article e13858. https://doi.org/10.1111/cobi.13858	Excluded	Lack of consideration of regulatory approaches or institutional roles governing activities or uses of wildlife that foster zoonotic spillover.
695	Davies, A., Hinsley, A., Nuno, A., & Martin, R. O. (2022). Identifying opportunities for expert-mediated triangulation in monitoring wildlife trade on social media [Article]. Conservation Biology, 36(2), Article e13858. https://doi.org/10.1111/cobi.13858	Excluded	Duplicate search result.
696	Davies, A., Hinsley, A., Nuno, A., & Martin, R. O. (2022). Identifying opportunities for expert-mediated triangulation in monitoring wildlife trade on social media. Conservation Biology, 36(2). https://doi.org/10.1111/cobi.13858	Excluded	Duplicate search result.
697	Gomez, L., & Shepherd, C. R. (2021). The illegal exploitation of the Javan Leopard (Panthera pardus melas) and Sunda Clouded Leopard (Neofelis diardi) in Indonesia [Article]. Nature Conservation, 43, 25-39. https://doi.org/10.3897/NATURECONSERVATION.43.59399	Excluded	Duplicate search result.
698	Rush, E. R., Dale, E., & Aguirre, A. A. (2021). Illegal Wildlife Trade and Emerging Infectious Diseases: Pervasive Impacts to Species, Ecosystems and Human Health. Animals, 11(6), Article 1821. https://doi.org/10.3390/ani11061821	Excluded	Lack of consideration of regulatory approaches or institutional roles governing activities or uses of wildlife that foster zoonotic spillover.
699	Vu, H. N. D., Gadbert, K., Nielsen, J. V., Nielsen, M. R., & Jacobsen, J. B. (2022). The impact of a legal trade in farmed tigers on consumer preferences for tiger bone glue - Evidence from a choice experiment in Vietnam. Journal for Nature Conservation, 65, Article 126088. https://doi.org/10.1016/j.jnc.2021.126088	Excluded	Lack of consideration of regulatory approaches governing activities or uses of wildlife that foster zoonotic spillover.
700	Dang Vu, H. N., Gadbert, K., Vikkelsø Nielsen, J., Reinhardt Nielsen, M., & Bredahl Jacobsen, J. (2022). The impact of a legal trade in farmed tigers on consumer preferences for tiger bone glue – Evidence from a choice experiment in Vietnam [Article]. Journal for Nature Conservation, 65, Article 126088. https://doi.org/10.1016/j.jnc.2021.126088	Excluded	Lack of consideration of regulatory approaches or institutional roles governing activities or uses of wildlife that foster zoonotic spillover.
701	Belinga, B., Chervier, C., & Lescuyer, G. (2021). Impact of a Media Campaign on Consumers’ Purchasing Intentions of Legal Timber in Cameroon [Article]. Society and Natural Resources, 34(5), 603-620. https://doi.org/10.1080/08941920.2020.1855686	Excluded	Duplicate search result.
702	Cao, L., Li, T., Wang, R., & Zhu, J. (2021). Impact of COVID-19 on China's agricultural trade [Article]. China Agricultural Economic Review, 13(1), 1-21. https://doi.org/10.1108/CAER-05-2020-0079	Excluded	Duplicate search result.
703	Cao, L., Li, T., Wang, R., & Zhu, J. (2021). Impact of COVID-19 on China's agricultural trade [Article]. China Agricultural Economic Review, 13(1), 1-21. https://doi.org/10.1108/CAER-05-2020-0079	Excluded	Duplicate search result.
704	Ribeiro, J., Araújo, M. B., Santana, J., Strubbe, D., Vaz, A. S., & Reino, L. (2022). Impacts of the SARS-CoV-2 pandemic on the global demand for exotic pets: An expert elicitation approach [Article]. Global Ecology and Conservation, 35, Article e02067. https://doi.org/10.1016/j.gecco.2022.e02067	Excluded	Lack of consideration of regulatory approaches or institutional roles governing activities or uses of wildlife that foster zoonotic spillover.
705	Ribeiro, J., Araújo, M. B., Santana, J., Strubbe, D., Vaz, A. S., & Reino, L. (2022). Impacts of the SARS-CoV-2 pandemic on the global demand for exotic pets: An expert elicitation approach [Article]. Global Ecology and Conservation, 35, Article e02067. https://doi.org/10.1016/j.gecco.2022.e02067	Excluded	Duplicate search result.
706	Ribeiro, J., Araujo, M. B., Santana, J., Strubbe, D., Vaz, A. S., & Reino, L. (2022). Impacts of the SARS-CoV-2 pandemic on the global demand for exotic pets: An expert elicitation approach. Global Ecology and Conservation, 35, Article e02067. https://doi.org/10.1016/j.gecco.2022.e02067	Excluded	Duplicate search result.
707	Ribeiro, J., Araujo, M. B., Santana, J., Strubbe, D., Vaz, A. S., & Reino, L. (2022). Impacts of the SARS-CoV-2 pandemic on the global demand for exotic pets: An expert elicitation approach. Global Ecology and Conservation., 35, e02067. https://doi.org/https://dx.doi.org/10.1016/j.gecco.2022.e02067	Excluded	Duplicate search result.
708	Haryoko, T., O’hara, M., Mioduszewska, B., Sutrisno, H., Prasetyo, L. B., & Mardiastuti, A. (2021). Implementation of species protection act for the conservation of tanimbar corella, cacatua goffiniana (Finsch, 1863) [Article]. Biodiversitas, 22(4), 1733-1740. https://doi.org/10.13057/biodiv/d220417	Excluded	Duplicate search result.
709	O'Briant, K. C. (2021). The importance of understanding regulations governing the use and transfer of biospecimens [Conference Abstract]. Biopreservation and Biobanking, 19(2), A14. https://doi.org/https://dx.doi.org/10.1089/bio.2021.29084.abstracts	Excluded	Lack of consideration of regulatory approaches governing activities or uses of wildlife that foster zoonotic spillover.
710	Davies, A., D'Cruze, N., Senni, C., & Martin, R. O. (2022). Inferring patterns of wildlife trade through monitoring social media: Shifting dynamics of trade in wild-sourced African Grey parrots following major regulatory changes [Article]. Global Ecology and Conservation, 33, Article e01964. https://doi.org/10.1016/j.gecco.2021.e01964	Excluded	Lack of consideration of regulatory approaches or institutional roles governing activities or uses of wildlife that foster zoonotic spillover.
711	Davies, A., D'Cruze, N., Senni, C., & Martin, R. O. (2022). Inferring patterns of wildlife trade through monitoring social media: Shifting dynamics of trade in wild-sourced African Grey parrots following major regulatory changes. Global Ecology and Conservation, 33, Article e01964. https://doi.org/10.1016/j.gecco.2021.e01964	Excluded	Duplicate search result.
712	Davies, A., D'Cruze, N., Senni, C., & Martin, R. O. (2022). Inferring patterns of wildlife trade through monitoring social media: Shifting dynamics of trade in wild-sourced African Grey parrots following major regulatory changes [Article]. Global Ecology and Conservation, 33, Article e01964. https://doi.org/10.1016/j.gecco.2021.e01964	Excluded	Duplicate search result.
713	Davies, A., D'Cruze, N., Senni, C., & Martin, R. O. (2022). Inferring patterns of wildlife trade through monitoring social media: Shifting dynamics of trade in wild-sourced African Grey parrots following major regulatory changes. Global Ecology and Conservation, 33, Article e01964. https://doi.org/10.1016/j.gecco.2021.e01964	Excluded	Duplicate search result.
714	Arkhipova, M. V., Bormotova, E. G., Yakushevskaya, E. A., Golovin, Y. O., & Arsentyeva, V. S. (2021). International cooperation in the fight against environmental crime: A modern mechanism for combating illegal trade in wildlife. In Studies in Systems, Decision and Control (Vol. 316, pp. 889-897).	Excluded	Duplicate search result.
715	Wyatt, T. (2021). Is CITES Protecting Wildlife?: Assessing Implementation and Compliance [Book]. https://doi.org/10.4324/9781003007838	Excluded	Lack of consideration of regulatory approaches governing activities or uses of wildlife that foster zoonotic spillover.
716	Heinrich, S., Toomes, A., & Janssen, J. (2021). Legal or unenforceable? Violations of trade regulations and the case of the Philippine Sailfin Lizard Hydrosaurus pustulatus (Reptilia: Squamata: Agamidae) [Article]. Journal of Threatened Taxa, 13(6), 18532-18543. https://doi.org/10.11609/jott.7269.13.6.18532-18543	Excluded	Lack of consideration of regulatory approaches governing activities or uses of wildlife that foster zoonotic spillover.
717	Su, S., Macdonald, E. A., Beseng, M., Thomaz, F., & Macdonald, D. W. (2022). The link between wildlife trade and the global donkey skin product network [Article]. Conservation Science and Practice, 4(6), Article e12676. https://doi.org/10.1111/csp2.12676	Excluded	Lack of consideration of regulatory approaches or institutional roles governing activities or uses of wildlife that foster zoonotic spillover.
718	Sanchez-Mercado, A., Ferrer-Paris, J. R., Rodriguez, J. P., & Tella, J. L. (2021). A Literature Synthesis of Actions to Tackle Illegal Parrot Trade. Diversity-Basel, 13(5), Article 191. https://doi.org/10.3390/d13050191	Excluded	Lack of consideration of regulatory approaches or institutional roles governing activities or uses of wildlife that foster zoonotic spillover.
719	Sanchez-Mercado, A., Ferrer-Paris, J. R., Rodriguez, J. P., & Tella, J. L. (2021). A Literature Synthesis of Actions to Tackle Illegal Parrot Trade. Diversity-Basel, 13(5), Article 191. https://doi.org/10.3390/d13050191	Excluded	Duplicate search result.
720	Stringham, O. C., García-Díaz, P., Toomes, A., Mitchell, L., Ross, J. V., & Cassey, P. (2021). Live reptile smuggling is predicted by trends in the legal exotic pet trade [Letter]. Conservation Letters, 14(6), Article e12833. https://doi.org/10.1111/conl.12833	Excluded	Lack of consideration of regulatory approaches or institutional roles governing activities or uses of wildlife that foster zoonotic spillover.
721	Stringham, O. C., Garcia-Diaz, P., Toomes, A., Mitchell, L., Ross, J. V., & Cassey, P. (2021). Live reptile smuggling is predicted by trends in the legal exotic pet trade. Conservation Letters, 14(6), Article e12833. https://doi.org/10.1111/conl.12833	Excluded	Duplicate search result.
722	Stringham, O. C., García-Díaz, P., Toomes, A., Mitchell, L., Ross, J. V., & Cassey, P. (2021). Live reptile smuggling is predicted by trends in the legal exotic pet trade [Letter]. Conservation Letters, 14(6), Article e12833. https://doi.org/10.1111/conl.12833	Excluded	Duplicate search result.
723	Stringham, O. C., Garcia-Diaz, P., Toomes, A., Mitchell, L., Ross, J. V., & Cassey, P. (2021). Live reptile smuggling is predicted by trends in the legal exotic pet trade. Conservation Letters, 14(6), Article e12833. https://doi.org/10.1111/conl.12833	Excluded	Duplicate search result.
724	Harrington, L. A., Auliya, M., Eckman, H., Harrington, A. P., Macdonald, D. W., & D'Cruze, N. (2021). Live wild animal exports to supply the exotic pet trade: A case study from Togo using publicly available social media data [Article]. Conservation Science and Practice, 3(7), Article e430. https://doi.org/10.1111/csp2.430	Excluded	Lack of consideration of regulatory approaches or institutional roles governing activities or uses of wildlife that foster zoonotic spillover.
725	Harrington, L. A., Auliya, M., Eckman, H., Harrington, A. P., Macdonald, D. W., & D'Cruze, N. (2021). Live wild animal exports to supply the exotic pet trade: A case study from Togo using publicly available social media data [Article]. Conservation Science and Practice, 3(7), Article e430. https://doi.org/10.1111/csp2.430	Excluded	Duplicate search result.
726	Davies, A., Nuno, A., Hinsley, A., & Martin, R. O. Live wild bird exports from West Africa: insights into recent trade from monitoring social media. Bird Conservation International, Article Pii s0959270921000551. https://doi.org/10.1017/s0959270921000551	Excluded	Duplicate search result.
727	Pragatheesh, A., Deepak, V., Girisha, H. V., & Tomar, M. S. (2021). A looming exotic reptile pet trade in India: patterns and knowledge gaps [Article]. Journal of Threatened Taxa, 13(6), 18518-18531. https://doi.org/10.11609/jott.6998.13.6.18518-18531	Excluded	Lack of consideration of regulatory approaches or institutional roles governing activities or uses of wildlife that foster zoonotic spillover.
728	Pragatheesh, A., Deepak, V., Girisha, H. V., & Tomar, M. S. (2021). A looming exotic reptile pet trade in India: patterns and knowledge gaps [Article]. Journal of Threatened Taxa, 13(6), 18518-18531. https://doi.org/10.11609/jott.6998.13.6.18518-18531	Excluded	Duplicate search result.
729	Namazi, F., & Khodakaram Tafti, A. (2021). Lumpy skin disease, an emerging transboundary viral disease: A review [Review]. Veterinary Medicine and Science, 7(3), 888-896. https://doi.org/10.1002/vms3.434	Excluded	Duplicate search result.
730	Saylors, K. E., Mouiche, M. M., Lucas, A., McIver, D. J., Matsida, A., Clary, C., Maptue, V. T., Euren, J. D., LeBreton, M., & Tamoufe, U. (2021). Market characteristics and zoonotic disease risk perception in Cameroon bushmeat markets [Article]. Social Science and Medicine, 268, Article 113358. https://doi.org/10.1016/j.socscimed.2020.113358	Excluded	Duplicate search result.
731	Saylors, K. E., Mouiche, M. M., Lucas, A., McIver, D. J., Matsida, A., Clary, C., Maptue, V. T., Euren, J. D., LeBreton, M., & Tamoufe, U. (2021). Market characteristics and zoonotic disease risk perception in Cameroon bushmeat markets [Article]. Social Science and Medicine, 268, Article 113358. https://doi.org/10.1016/j.socscimed.2020.113358	Excluded	Duplicate search result.
732	Fang, Y., Zhang, W., Xue, J. B., & Zhang, Y. (2021). Monitoring Mosquito-Borne Arbovirus in Various Insect Regions in China in 2018 [Article]. Frontiers in Cellular and Infection Microbiology, 11, Article 640993. https://doi.org/10.3389/fcimb.2021.640993	Excluded	Duplicate search result.
733	Nijman, V., Smith, J. H., Foreman, G., Campera, M., Feddema, K., & Nekaris, K. A. I. (2021). Monitoring the Trade of Legally Protected Wildlife on Facebook and Instagram Illustrated by the Advertising and Sale of Apes in Indonesia [Article]. Diversity, 13(6), Article 236. https://doi.org/10.3390/d13060236	Excluded	Lack of consideration of regulatory approaches or institutional roles governing activities or uses of wildlife that foster zoonotic spillover.
734	Nijman, V., Smith, J. H., Foreman, G., Campera, M., Feddema, K., & Nekaris, K. A. I. (2021). Monitoring the Trade of Legally Protected Wildlife on Facebook and Instagram Illustrated by the Advertising and Sale of Apes in Indonesia. Diversity-Basel, 13(6), Article 236. https://doi.org/10.3390/d13060236	Excluded	Duplicate search result.
735	Hilderink, M. H., & de Winter, II. (2021). No need to beat around the bushmeat-The role of wildlife trade and conservation initiatives in the emergence of zoonotic diseases. Heliyon, 7(7), Article e07692. https://doi.org/10.1016/j.heliyon.2021.e07692	Excluded	Lack of consideration of institutional roles governing activities or uses of wildlife that foster zoonotic spillover.
736	Hilderink, M. H., & de Winter, I. I. (2021). No need to beat around the bushmeat–The role of wildlife trade and conservation initiatives in the emergence of zoonotic diseases [Review]. Heliyon, 7(7), Article e07692. https://doi.org/10.1016/j.heliyon.2021.e07692	Excluded	Duplicate search result.
737	Aguirre, A. A., Gore, M. L., Kammer-Kerwick, M., Curtin, K. M., Heyns, A., Preiser, W., & Shelley, L. I. (2021). Opportunities for Transdisciplinary Science to Mitigate Biosecurity Risks From the Intersectionality of Illegal Wildlife Trade With Emerging Zoonotic Pathogens [Article]. Frontiers in Ecology and Evolution, 9, Article 604929. https://doi.org/10.3389/fevo.2021.604929	Excluded	Duplicate search result.
738	Laguna-Cerda, A., Aguilar-Morales, M. A., & López-Sandoval, J. A. (2022). Orchid species richness of Mexico: Opportunities for use and conservation. In Acta Horticulturae (Vol. 1340, pp. 241-251).	Excluded	Lack of consideration of regulatory approaches or institutional roles governing activities or uses of wildlife that foster zoonotic spillover.
739	Sayektiningsih, T., & Broto, B. (2021). An overview of international trade of Macaca fascicularis from Indonesia based on the CITES trade database. IOP Conference Series: Earth and Environmental Science,	Excluded	Lack of consideration of regulatory approaches or institutional roles governing activities or uses of wildlife that foster zoonotic spillover.
740	Khanwilkar, S., Sosnowski, M., & Guynup, S. (2022). Patterns of illegal and legal tiger parts entering the United States over a decade (2003–2012) [Article]. Conservation Science and Practice, 4(3), Article e622. https://doi.org/10.1111/csp2.622	Excluded	Lack of consideration of regulatory approaches or institutional roles governing activities or uses of wildlife that foster zoonotic spillover.
741	Holden, M. H., & Lockyer, J. (2021). Poacher-population dynamics when legal trade of naturally deceased organisms funds anti-poaching enforcement. Journal of Theoretical Biology, 517 (no pagination), Article 110618. https://doi.org/https://dx.doi.org/10.1016/j.jtbi.2021.110618	Excluded	Duplicate search result.
742	Holden, M. H., & Lockyer, J. (2021). Poacher-population dynamics when legal trade of naturally deceased organisms funds anti-poaching enforcement [Article]. Journal of Theoretical Biology, 517, Article 110618. https://doi.org/10.1016/j.jtbi.2021.110618	Excluded	Duplicate search result.
743	Holden, M. H., & Lockyer, J. (2021). Poacher-population dynamics when legal trade of naturally deceased organisms funds anti-poaching enforcement [Research Support, Non-U.S. Gov't]. Journal of Theoretical Biology, 517, 110618. https://doi.org/https://dx.doi.org/10.1016/j.jtbi.2021.110618	Excluded	Duplicate search result.
744	Ritten, C. J., Bastian, C., & Phillips, O. (2021). The relative effectiveness of law enforcement policies aimed at reducing illegal trade: Evidence from laboratory markets [Article]. PLoS ONE, 16(November), Article e0259254. https://doi.org/10.1371/journal.pone.0259254	Excluded	Lack of consideration of regulatory approaches governing activities or uses of wildlife that foster zoonotic spillover.
745	Fonseca, E., Zank, C., Cechin, S. Z., & Both, C. (2021). Reptile pet trade in Brazil: A regulatory approach to sustainable biodiversity conservation. Conservation Science and Practice, 3(10), Article e504. https://doi.org/10.1111/csp2.504	Excluded	Lack of consideration of regulatory approaches or institutional roles governing activities or uses of wildlife that foster zoonotic spillover.
746	Mena, J. L., Vento, R., Martínez, J. L., & Gallegos, A. (2021). Retrospective and current trend of wild-cat trade in Peru [Article]. Conservation Science and Practice, 3(12), Article e558. https://doi.org/10.1111/csp2.558	Excluded	Lack of consideration of regulatory approaches or institutional roles governing activities or uses of wildlife that foster zoonotic spillover.
747	Mena, J. L., Vento, R., Martinez, J. L., & Gallegos, A. (2021). Retrospective and current trend of wild-cat trade in Peru. Conservation Science and Practice, 3(12), Article e558. https://doi.org/10.1111/csp2.558	Excluded	Duplicate search result.
748	Alfaro-Shigueto, J., Alfaro-Cordova, E., & Mangel, J. C. (2022). Review of threats to the Pacific seahorse Hippocampus ingens (Girard 1858) in Peru [Review]. Journal of Fish Biology, 100(6), 1327-1334. https://doi.org/10.1111/jfb.15058	Excluded	Lack of consideration of regulatory approaches or institutional roles governing activities or uses of wildlife that foster zoonotic spillover.
749	Alfaro-Shigueto, J., Alfaro-Cordova, E., & Mangel, J. C. (2022). Review of threats to the Pacific seahorse Hippocampus ingens (Girard 1858) in Peru. Journal of Fish Biology, 100(6), 1327-1334. https://doi.org/10.1111/jfb.15058	Excluded	Duplicate search result.
750	Alfaro-Shigueto, J., Alfaro-Cordova, E., & Mangel, J. C. (2022). Review of threats to the Pacific seahorse Hippocampus ingens (Girard 1858) in Peru [Review]. Journal of Fish Biology, 100(6), 1327-1334. https://doi.org/https://dx.doi.org/10.1111/jfb.15058	Excluded	Duplicate search result.
751	Alfaro-Shigueto, J., Alfaro-Cordova, E., & Mangel, J. C. (2022). Review of threats to the Pacific seahorse Hippocampus ingens (Girard 1858) in Peru [Review]. Journal of fish biology, 100(6), 1327-1334. https://doi.org/https://dx.doi.org/10.1111/jfb.15058	Excluded	Duplicate search result.
752	Brinckmann, J. A., Cunningham, A. B., & Harter, D. E. V. (2021). Running out of time to smell the roseroots: Reviewing threats and trade in wild Rhodiola rosea L [Review]. Journal of Ethnopharmacology, 269, Article 113710. https://doi.org/10.1016/j.jep.2020.113710	Excluded	Duplicate search result.
753	Loginova, D., & Irek, J. (2022). Russian meat price transmission and policy interventions in 2014 [Article]. Agricultural and Food Economics, 10(1), Article 2. https://doi.org/10.1186/s40100-021-00208-1	Excluded	Lack of consideration of regulatory approaches or institutional roles governing activities or uses of wildlife that foster zoonotic spillover.
754	Loginova, D., & Irek, J. (2022). Russian meat price transmission and policy interventions in 2014. Agricultural and Food Economics, 10(1), Article 2. https://doi.org/10.1186/s40100-021-00208-1	Excluded	Duplicate search result.
755	Emogor, C. A., Ingram, D. J., Coad, L., Worthington, T. A., Dunn, A., Imong, I., & Balmford, A. (2021). The scale of Nigeria's involvement in the trans-national illegal pangolin trade: Temporal and spatial patterns and the effectiveness of wildlife trade regulations [Article]. Biological Conservation, 264, Article 109365. https://doi.org/10.1016/j.biocon.2021.109365	Excluded	Lack of consideration of regulatory approaches or institutional roles governing activities or uses of wildlife that foster zoonotic spillover.
756	Emogor, C. A., Ingram, D. J., Coad, L., Worthington, T. A., Dunn, A., Imong, I., & Balmford, A. (2021). The scale of Nigeria's involvement in the trans-national illegal pangolin trade: Temporal and spatial patterns and the effectiveness of wildlife trade regulations. Biological Conservation, 264, Article 109365. https://doi.org/10.1016/j.biocon.2021.109365	Excluded	Duplicate search result.
757	Emogor, C. A., Ingram, D. J., Coad, L., Worthington, T. A., Dunn, A., Imong, I., & Balmford, A. (2021). The scale of Nigeria's involvement in the trans-national illegal pangolin trade: Temporal and spatial patterns and the effectiveness of wildlife trade regulations. Biological Conservation, 264, 109365. https://doi.org/https://dx.doi.org/10.1016/j.biocon.2021.109365	Excluded	Duplicate search result.
758	Emogor, C. A., Ingram, D. J., Coad, L., Worthington, T. A., Dunn, A., Imong, I., & Balmford, A. (2021). The scale of Nigeria's involvement in the trans-national illegal pangolin trade: Temporal and spatial patterns and the effectiveness of wildlife trade regulations [Article]. Biological Conservation, 264, Article 109365. https://doi.org/10.1016/j.biocon.2021.109365	Excluded	Duplicate search result.
759	Emogor, C. A., Ingram, D. J., Coad, L., Worthington, T. A., Dunn, A., Imong, I., & Balmford, A. (2021). The scale of Nigeria's involvement in the trans-national illegal pangolin trade: Temporal and spatial patterns and the effectiveness of wildlife trade regulations. Biological Conservation, 264, Article 109365. https://doi.org/10.1016/j.biocon.2021.109365	Excluded	Duplicate search result.
760	Emogor, C. A., Ingram, D. J., Coad, L., Worthington, T. A., Dunn, A., Imong, I., & Balmford, A. (2021). The scale of Nigeria's involvement in the trans-national illegal pangolin trade: Temporal and spatial patterns and the effectiveness of wildlife trade regulations. Biological Conservation, 264, 109365. https://doi.org/https://dx.doi.org/10.1016/j.biocon.2021.109365	Excluded	Duplicate search result.
761	Prasetyo, A. P., McDevitt, A. D., Murray, J. M., Barry, J., Agung, F., Muttaqin, E., & Mariani, S. (2021). Shark and ray trade in and out of Indonesia: Addressing knowledge gaps on the path to sustainability. Marine Policy, 133, Article 104714. https://doi.org/10.1016/j.marpol.2021.104714	Excluded	Lack of consideration of regulatory approaches or institutional roles governing activities or uses of wildlife that foster zoonotic spillover.
762	Svensson, M. S., Morcatty, T. Q., Nijman, V., & Shepherd, C. R. (2021). Shedding light on the trade in nocturnal galagos [Article]. Primate Conservation(35). https://www.scopus.com/inward/record.uri?eid=2-s2.0-85107121385&partnerID=40&md5=ff7507e0d5f5c0e97f0729d5d6ba3ca2	Included
763	Svensson, M. S., Morcatty, T. Q., Nijman, V., & Shepherd, C. R. (2021). Shedding light on the trade in nocturnal galagos [Article]. Primate Conservation(35). https://www.scopus.com/inward/record.uri?eid=2-s2.0-85107121385&partnerID=40&md5=ff7507e0d5f5c0e97f0729d5d6ba3ca2	Excluded	Duplicate search result.
764	Dzul-Rosado, K., Herrera, R. C., Miranda-Schaeubinger, M., Arias-Leon, J., Peniche-Lara, G., Robert, H. G., Brandon, N. M. S., Lugo-Caballero, C., Avila, K. L., Martin, R. T., & Omodior, O. (2022). Socio-ecological determinants of rickettsial seroprevalence in a rural community of Yucat acute accent an, Mexico. Infection Genetics and Evolution, 102, Article 105291. https://doi.org/10.1016/j.meegi…	Excluded	Duplicate search result.
765	Dzul-Rosado, K., Cámara Herrera, R., Miranda-Schaeubinger, M., Arias-León, J., Peniche-Lara, G., Gilman Robert, H., Mercado-Saavedra Brandon, N., Lugo-Caballero, C., López Ávila, K., Tello Martín, R., & Omodior, O. (2022). Socio-ecological determinants of rickettsial seroprevalence in a rural community of Yucatán, Mexico [Article]. Infection, Genetics and Evolution, 102, Article 105291. https://d…	Excluded	Lack of consideration of regulatory approaches governing activities or uses of wildlife that foster zoonotic spillover.
766	Hutchinson, A., Stephens-Griffin, N., & Wyatt, T. (2021). Speciesism and the Wildlife Trade: Who gets Listed, Downlisted and Uplisted in CITES? [Review]. International Journal for Crime, Justice and Social Democracy, 10(3). https://doi.org/10.5204/ijcjsd.1945	Excluded	Lack of consideration of regulatory approaches or institutional roles governing activities or uses of wildlife that foster zoonotic spillover.
767	Hutchinson, A., Stephens-Griffin, N., & Wyatt, T. (2022). Speciesism and the Wildlife Trade: Who gets Listed, Downlisted and Uplisted in CITES? International Journal for Crime Justice and Social Democracy, 11(2), 191-209. https://doi.org/10.5204/ijcjsd.1945	Excluded	Duplicate search result.
768	Andersson, A. A., Gibson, L., Baker, D. M., Cybulski, J. D., Wang, S., Leung, B., Chu, L. M., & Dingle, C. (2021). Stable isotope analysis as a tool to detect illegal trade in critically endangered cockatoos [Article]. Animal Conservation, 24(6), 1021-1031. https://doi.org/10.1111/acv.12705	Excluded	Lack of consideration of regulatory approaches governing activities or uses of wildlife that foster zoonotic spillover.
769	Andersson, A. A., Gibson, L., Baker, D. M., Cybulski, J. D., Wang, S., Leung, B., Chu, L. M., & Dingle, C. (2021). Stable isotope analysis as a tool to detect illegal trade in critically endangered cockatoos [Article]. Animal Conservation, 24(6), 1021-1031. https://doi.org/10.1111/acv.12705	Excluded	Duplicate search result.
770	Andersson, A. A., Gibson, L., Baker, D. M., Cybulski, J. D., Wang, S., Leung, B., Chu, L. M., & Dingle, C. (2021). Stable isotope analysis as a tool to detect illegal trade in critically endangered cockatoos. Animal Conservation, 24(6), 1021-1031. https://doi.org/10.1111/acv.12705	Excluded	Duplicate search result.
771	Juergens, J., Bruslund, S., Staerk, J., Nielsen, R. O., Shepherd, C. R., Leupen, B., Krishnasamy, K., Chng, S. C. L., Jackson, J., da Silva, R., Bagott, A., Alves, R. R. N., & Conde, D. A. (2021). A standardized dataset for conservation prioritization of songbirds to support CITES. Data in Brief, 36, Article 107093. https://doi.org/10.1016/j.dib.2021.107093	Excluded	Duplicate search result.
772	Juergens, J., Bruslund, S., Staerk, J., Oegelund Nielsen, R., Shepherd, C. R., Leupen, B., Krishnasamy, K., Chng, S. C. L., Jackson, J., da Silva, R., Bagott, A., Alves, R. R. N., & Conde, D. A. (2021). A standardized dataset for conservation prioritization of songbirds to support CITES [Data Paper]. Data in Brief, 36, Article 107093. https://doi.org/10.1016/j.dib.2021.107093	Excluded	Duplicate search result.
773	Juergens, J., Bruslund, S., Staerk, J., Oegelund Nielsen, R., Shepherd, C. R., Leupen, B., Krishnasamy, K., Chng, S. C. L., Jackson, J., da Silva, R., Bagott, A., Alves, R. R. N., & Conde, D. A. (2021). A standardized dataset for conservation prioritization of songbirds to support CITES [Data Paper]. Data in Brief, 36, Article 107093. https://doi.org/10.1016/j.dib.2021.107093	Excluded	Duplicate search result.
774	Juergens, J., Bruslund, S., Staerk, J., Oegelund Nielsen, R., Shepherd, C. R., Leupen, B., Krishnasamy, K., Chng, S. C. L., Jackson, J., da Silva, R., Bagott, A., Alves, R. R. N., & Conde, D. A. (2021). A standardized dataset for conservation prioritization of songbirds to support CITES. Data in Brief, 36, 107093. https://doi.org/https://dx.doi.org/10.1016/j.dib.2021.107093	Excluded	Duplicate search result.
775	Heinrich, S., Toomes, A., Shepherd, C. R., Stringham, O. C., Swan, M., & Cassey, P. (2022). Strengthening protection of endemic wildlife threatened by the international pet trade: The case of the Australian shingleback lizard [Article]. Animal Conservation, 25(1), 91-100. https://doi.org/10.1111/acv.12721	Included
776	Heinrich, S., Toomes, A., Shepherd, C. R., Stringham, O. C., Swan, M., & Cassey, P. (2022). Strengthening protection of endemic wildlife threatened by the international pet trade: The case of the Australian shingleback lizard. Animal Conservation, 25(1), 91-100. https://doi.org/10.1111/acv.12721	Excluded	Duplicate search result.
777	Heinrich, S., Toomes, A., Shepherd, C. R., Stringham, O. C., Swan, M., & Cassey, P. (2022). Strengthening protection of endemic wildlife threatened by the international pet trade: The case of the Australian shingleback lizard [Article]. Animal Conservation, 25(1), 91-100. https://doi.org/10.1111/acv.12721	Excluded	Duplicate search result.
778	Chen, F., & ’t Sas-Rolfes, M. (2021). Theoretical analysis of a simple permit system for selling synthetic wildlife goods [Article]. Ecological Economics, 180, Article 106873. https://doi.org/10.1016/j.ecolecon.2020.106873	Excluded	Duplicate search result.
779	Bager Olsen, M. T., Geldmann, J., Harfoot, M., Tittensor, D. P., Price, B., Sinovas, P., Nowak, K., Sanders, N. J., & Burgess, N. D. (2021). Thirty-six years of legal and illegal wildlife trade entering the USA [Article]. ORYX, 55(3), 432-441. https://doi.org/10.1017/S0030605319000541	Excluded	Duplicate search result.
780	Olsen, M. T. B., Geldmann, J., Harfoot, M., Tittensor, D. P., Price, B., Sinovas, P., Nowak, K., Sanders, N. J., & Burgess, N. D. (2021). Thirty-six years of legal and illegal wildlife trade entering the USA. ORYX, 55(3), 432-441, Article Pii s0030605319000541. https://doi.org/10.1017/s0030605319000541	Excluded	Duplicate search result.
781	Wikramanayake, E., Pfeiffer, D. U., Magouras, I., Conan, A., Ziegler, S., Bonebrake, T. C., & Olson, D. (2021). A tool for rapid assessment of wildlife markets in the Asia-Pacific Region for risk of future zoonotic disease outbreaks [Article]. One Health, 13, Article 100279. https://doi.org/10.1016/j.onehlt.2021.100279	Excluded	Lack of consideration of regulatory approaches or institutional roles governing activities or uses of wildlife that foster zoonotic spillover.
782	Wikramanayake, E., Pfeiffer, D. U., Magouras, I., Conan, A., Ziegler, S., Bonebrake, T. C., & Olson, D. (2021). A tool for rapid assessment of wildlife markets in the Asia-Pacific Region for risk of future zoonotic disease outbreaks. One Health, 13, Article 100279. https://doi.org/10.1016/j.onehlt.2021.100279	Excluded	Duplicate search result.
783	Wikramanayake, E., Pfeiffer, D. U., Magouras, I., Conan, A., Ziegler, S., Bonebrake, T. C., & Olson, D. (2021). A tool for rapid assessment of wildlife markets in the Asia-Pacific Region for risk of future zoonotic disease outbreaks [Article]. One Health, 13, Article 100279. https://doi.org/10.1016/j.onehlt.2021.100279	Excluded	Duplicate search result.
784	Pheasey, H., Matechou, E., Griffiths, R. A., & Roberts, D. L. (2021). Trade of legal and illegal marine wildlife products in markets: integrating shopping list and survival analysis approaches [Article]. Animal Conservation, 24(4), 700-708. https://doi.org/10.1111/acv.12675	Excluded	Duplicate search result.
785	Gomez, L., Siriwat, P., & Shepherd, C. R. (2022). The trade of Saiga Antelope horn for traditional medicine in Thailand [Article]. Journal of Threatened Taxa, 14(6), 21140-21148. https://doi.org/10.11609/jott.7726.14.6.21140-21148	Excluded	Lack of consideration of regulatory approaches governing activities or uses of wildlife that foster zoonotic spillover.
786	Gomez, L., Siriwat, P., & Shepherd, C. R. (2022). The trade of Saiga Antelope horn for traditional medicine in Thailand [Article]. Journal of Threatened Taxa, 14(6), 21140-21148. https://doi.org/10.11609/jott.7726.14.6.21140-21148	Excluded	Duplicate search result.
787	Poonia, A., Ghanghas, A., Sharma, R., Jangra, M., & Sindhu, V. (2022). Trends in CITES Listed Bird's Trade in South Asian Countries in View of Evolution of Indian Laws during Last Four Decades. International Journal of Ecological Economics & Statistics, 43(1), 96-115. <Go to ISI>://WOS:000752982700007	Excluded	Lack of consideration of regulatory approaches or institutional roles governing activities or uses of wildlife that foster zoonotic spillover.
788	Cardeñosa, D., Shea, S. K., Zhang, H., Fischer, G. A., Simpfendorfer, C. A., & Chapman, D. D. (2022). Two thirds of species in a global shark fin trade hub are threatened with extinction: Conservation potential of international trade regulations for coastal sharks [Article]. Conservation Letters. https://doi.org/10.1111/conl.12910	Excluded	Lack of consideration of institutional roles governing activities or uses of wildlife that foster zoonotic spillover.
789	Cardenosa, D., Shea, S. K., Zhang, H. R., Fischer, G. A., Simpfendorfer, C. A., & Chapman, D. D. Two thirds of species in a global shark fin trade hub are threatened with extinction: Conservation potential of international trade regulations for coastal sharks. Conservation Letters, Article e12910. https://doi.org/10.1111/conl.12910	Excluded	Duplicate search result.
790	Watters, F., Stringham, O., Shepherd, C. R., & Cassey, P. (2022). The U.S. market for imported wildlife not listed in the CITES multilateral treaty [Article]. Conservation Biology. https://doi.org/10.1111/cobi.13978	Excluded	Lack of consideration of regulatory approaches governing activities or uses of wildlife that foster zoonotic spillover.
791	Watters, F., Stringham, O., Shepherd, C. R., & Cassey, P. (2022). The U.S. market for imported wildlife not listed in the CITES multilateral treaty [Article]. Conservation Biology. https://doi.org/10.1111/cobi.13978	Excluded	Duplicate search result.
792	Magliolo, M., Prost, S., Orozco-terWengel, P., Burger, P., Kropff, A. S., Kotze, A., Grobler, J. P., & Dalton, D. L. (2021). Unlocking the potential of a validated single nucleotide polymorphism array for genomic monitoring of trade in cheetahs (Acinonyx jubatus) [Article]. Molecular Biology Reports, 48(1), 171-181. https://doi.org/10.1007/s11033-020-06030-0	Excluded	Duplicate search result.
793	Magliolo, M., Prost, S., Orozco-terWengel, P., Burger, P., Kropff, A. S., Kotze, A., Grobler, J. P., & Dalton, D. L. (2021). Unlocking the potential of a validated single nucleotide polymorphism array for genomic monitoring of trade in cheetahs (Acinonyx jubatus). Molecular Biology Reports, 48(1), 171-181. https://doi.org/https://dx.doi.org/10.1007/s11033-020-06030-0	Excluded	Duplicate search result.
794	Magliolo, M., Prost, S., Orozco-terWengel, P., Burger, P., Kropff, A. S., Kotze, A., Grobler, J. P., & Dalton, D. L. (2021). Unlocking the potential of a validated single nucleotide polymorphism array for genomic monitoring of trade in cheetahs (Acinonyx jubatus). Molecular Biology Reports, 48(1), 171-181. https://doi.org/https://dx.doi.org/10.1007/s11033-020-06030-0	Excluded	Duplicate search result.
795	Hoque, M. N., Faisal, G. M., Chowdhur, F. R., Haque, A., & Islam, T. (2022). The urgency of wider adoption of one health approach for the prevention of a future pandemic [Article]. International Journal of One Health, 8(1), 20-33. https://doi.org/10.14202/IJOH.2022.20-33	Excluded	Lack of consideration of institutional roles governing activities or uses of wildlife that foster zoonotic spillover.
796	Watters, F., Stringham, O., Shepherd, C. R., & Cassey, P. (2022). The US market for imported wildlife not listed in the CITES multilateral treaty. Conservation Biology, Article e13978. https://doi.org/10.1111/cobi.13978	Excluded	Duplicate search result.
797	Watters, F., Stringham, O., Shepherd, C. R., & Cassey, P. (2022). The US market for imported wildlife not listed in the CITES multilateral treaty. Conservation Biology, Article e13978. https://doi.org/10.1111/cobi.13978	Excluded	Duplicate search result.
798	Heinrich, S., Shepherd, C. R., & Sy, E. Y. (2022). Using CITES Appendix III to Protect Native Species Found in International Trade: the Case of the Philippines [Article]. Philippine Journal of Science, 151(1), 127-137. https://www.scopus.com/inward/record.uri?eid=2-s2.0-85123921346&partnerID=40&md5=c71e892d388a94fef4835efaf7ffccb9	Excluded	Lack of consideration of regulatory approaches governing activities or uses of wildlife that foster zoonotic spillover.
799	Borzée, A., Kielgast, J., Wren, S., Angulo, A., Chen, S., Magellan, K., Messenger, K. R., Hansen-Hendrikx, C. M., Baker, A., Santos, M. M. D., Kusrini, M., Jiang, J., Maslova, I. V., Das, I., Park, D., Bickford, D., Murphy, R. W., Che, J., Van Do, T., . . . Bishop, P. J. (2021). Using the 2020 global pandemic as a springboard to highlight the need for amphibian conservation in eastern Asia [Revie…	Excluded	Duplicate search result.
800	Borzee, A., Kielgast, J., Wren, S., Angulo, A., Chen, S., Magellan, K., Messenger, K. R., Hansen-Hendrikx, C. M., Baker, A., Santos, M. M. D., Kusrini, M., Jiang, J., Maslova, I. V., Das, I., Park, D., Bickford, D., Murphy, R. W., Che, J., Van Do, T., . . . Bishop, P. J. (2021). Using the 2020 global pandemic as a springboard to highlight the need for amphibian conservation in eastern Asia [Revie…	Excluded	Duplicate search result.
801	Sollund, R. (2022). Wildlife Trade and Law Enforcement: A Proposal for a Remodeling of CITES Incorporating Species Justice, Ecojustice, and Environmental Justice. International Journal of Offender Therapy and Comparative Criminology, 66(9), 1017-1035, Article 0306624x221099492. https://doi.org/10.1177/0306624x221099492	Excluded	Lack of consideration of regulatory approaches or institutional roles governing activities or uses of wildlife that foster zoonotic spillover.
802	Nijman, V. (2021). Zoos consenting to the illegal wildlife trade - The earless monitor lizard as a case study [Article]. Nature Conservation, 44, 69-79. https://doi.org/10.3897/natureconservation.44.65124	Excluded	Lack of consideration of regulatory approaches or institutional roles governing activities or uses of wildlife that foster zoonotic spillover.
803	Nijman, V. (2021). Zoos consenting to the illegal wildlife trade - the earless monitor lizard as a case study. Nature Conservation-Bulgaria(44), 69-79. https://doi.org/10.3897/natureconservation.44.65124	Excluded	Duplicate search result.
804	Cronin, M. R., de Wit, L. A., & Martínez-Estévez, L. (2022). Aligning conservation and public health goals to tackle unsustainable trade of mammals. Conservation Science and Practice, 4(11). https://doi.org/10.1111/csp2.12818	Excluded	Duplicate search result.
805	Hamers, M., Elwin, A., Collard, R. C., Shepherd, C. R., Coulthard, E., Norrey, J., Megson, D., & D’Cruze, N. (2023). An analysis of Canada’s declared live wildlife imports and implications for zoonotic disease risk [Article]. Facets, 8, 1-18. https://doi.org/10.1139/facets-2022-0071	Excluded	Lack of consideration of regulatory approaches governing activities or uses of wildlife that foster zoonotic spillover.
806	Hamers, M., Elwin, A., Collard, R. C., Shepherd, C. R., Coulthard, E., Norrey, J., Megson, D., & D’Cruze, N. (2023). An analysis of Canada’s declared live wildlife imports and implications for zoonotic disease risk [Article]. Facets, 8, 1-18. https://doi.org/10.1139/facets-2022-0071	Excluded	Duplicate search result.
807	Wingard, J., Wingard, J., Belajcic, S., Samal, M., Rock, K., Custodio, M. L., Heise, M., Fiennes, S., Machalaba, C., & Aguirre, A. A. (2021). Wildlife Trade, Pandemics and the Law: Fighting This Year’s Virus with Last Year’s Law. Biodiversitylinks. https://biodiversitylinks.org/learning-evidence/one-health-evidence/one-health-evidence-inbox/wildlife-trade-pandemics-and-the-law_fighting-this-years…	Included
808	Roll, K. H., Nygaard, R., Fissel, B., & Hilger, J. (2022). Are US Wild Salmon Products Affected by Farmed Salmon? A Cointegration Analysis [Article]. Marine Resource Economics, 37(3), 283-303. https://doi.org/10.1086/720517	Excluded	Duplicate search result.
809	Mitra, I., Roy, S., & Haque, I. (2022). Asian crocodile poaching: A review of molecular techniques developed for forensic identification [Review]. Journal of Forensic Science and Medicine, 8(2), 57-61. https://doi.org/10.4103/jfsm.jfsm_49_21	Excluded	Duplicate search result.
810	Bashyal, R., & Roberts, D. L. (2023). Assessing the identification uncertainty in plant products traded as traditional Asian medicines [Article]. Journal for Nature Conservation, 73, Article 126410. https://doi.org/10.1016/j.jnc.2023.126410	Excluded	Lack of consideration of regulatory approaches governing activities or uses of wildlife that foster zoonotic spillover.
811	Johanisová, L., & Mauerhofer, V. (2023). Assessing trophy hunting in South Africa by comparing hunting and exporting databases [Article]. Journal for Nature Conservation, 72, Article 126363. https://doi.org/10.1016/j.jnc.2023.126363	Excluded	Lack of consideration of regulatory approaches or institutional roles governing activities or uses of wildlife that foster zoonotic spillover.
812	Johanisová, L., & Mauerhofer, V. (2023). Assessing trophy hunting in South Africa by comparing hunting and exporting databases. Journal for Nature Conservation, 72, Article 126363. https://doi.org/10.1016/j.jnc.2023.126363	Excluded	Duplicate search result.
813	Amavet, P., Sciabarrasi, A., Sánchez, J., Bersezio, N., Castiglioni, M., & Siroski, P. (2022). Back Home: Strategies for the Reintroduction of Chelonoidis chilensis Into the Wild [Article]. Herpetological Conservation and Biology, 17(3), 602-611. https://www.scopus.com/inward/record.uri?eid=2-s2.0-85144164610&partnerID=40&md5=5dc51eff8e097eb04e2c936d50922f7e	Excluded	Lack of consideration of regulatory approaches or institutional roles governing activities or uses of wildlife that foster zoonotic spillover.
814	Amavet, P., Sciabarrast, A., Sánchez, J., Bersezio, N., Castiglioni, M., & Siroski, P. (2022). BACK HOME: STRATEGIES FOR THE REINTRODUCTION OF<i> CHELONOIDIS CHILENSIS</i> INTO THE WILD. Herpetological Conservation and Biology, 17(3), 602-611. <Go to ISI>://WOS:000901440400017	Excluded	Duplicate search result.
815	Komorizono, R., Aihara, N., Fujiwara, C., Kamiie, J., Tomonaga, K., & Makino, A. (2022). Ban on wild bird importation accelerated the spread of global viral outbreaks in parrots [Preprint]. bioRxiv., 01. https://doi.org/https://dx.doi.org/10.1101/2022.05.31.494240	Excluded	Lack of consideration of regulatory approaches governing activities or uses of wildlife that foster zoonotic spillover.
816	Gomez, L., Kala, B., & Shepherd, C. R. (2023). Bear trade in Poland: an analysis of legal and illegal international trade from 2000 to 2021 [Article]. European Journal of Wildlife Research, 69(6), Article 106. https://doi.org/10.1007/s10344-023-01737-4	Excluded	Lack of consideration of regulatory approaches governing activities or uses of wildlife that foster zoonotic spillover.
817	Gomez, L., Kala, B., & Shepherd, C. R. (2023). Bear trade in Poland: an analysis of legal and illegal international trade from 2000 to 2021 [Article]. European Journal of Wildlife Research, 69(6), Article 106. https://doi.org/10.1007/s10344-023-01737-4	Excluded	Duplicate search result.
818	Green, J., Schmidt-Burbach, J., Kukreja, K., & Guillon, E. (2022). Bear with me: Understanding motivations for bear farming in Vietnam [Article]. Frontiers in Conservation Science, 3, Article 913263. https://doi.org/10.3389/fcosc.2022.913263	Excluded	Lack of consideration of regulatory approaches governing activities or uses of wildlife that foster zoonotic spillover.
819	Gomez, L., Toropov, P., & Shepherd, C. R. (2023). Bears in the Russian Far East illegally exploited for meat, medicine and trophies [Article]. Tropical Conservation Science, 16, Article 19400829231191061. https://doi.org/10.1177/19400829231191061	Excluded	Lack of consideration of regulatory approaches governing activities or uses of wildlife that foster zoonotic spillover.
820	Gomez, L., Toropov, P., & Shepherd, C. R. (2023). Bears in the Russian Far East illegally exploited for meat, medicine and trophies. Tropical Conservation Science, 16, Article 19400829231191061. https://doi.org/10.1177/19400829231191061	Excluded	Duplicate search result.
821	Nastasijevic, I., Glisic, M., Milijasevic, M., Jankovic, S., Mitrovic, R., Milijasevic, J. B., & Boskovic Cabrol, M. (2022). Biosecurity and Lairage Time versus Pork Meat Quality Traits in a Farm-Abattoir Continuum. Animals [Electronic Resource], 12(23), 01. https://doi.org/https://dx.doi.org/10.3390/ani12233382	Excluded	Lack of consideration of regulatory approaches or institutional roles governing activities or uses of wildlife that foster zoonotic spillover.
822	Nastasijevic, I., Glisic, M., Milijasevic, M., Jankovic, S., Mitrovic, R., Milijasevic, J. B., & Boskovic Cabrol, M. (2022). Biosecurity and Lairage Time versus Pork Meat Quality Traits in a Farm-Abattoir Continuum. Animals, 12(23) (no pagination), Article 3382. https://doi.org/https://dx.doi.org/10.3390/ani12233382	Excluded	Duplicate search result.
823	Nastasijevic, I., Glisic, M., Milijasevic, M., Jankovic, S., Mitrovic, R., Milijasevic, J. B., & Cabrol, M. B. (2022). Biosecurity and Lairage Time versus Pork Meat Quality Traits in a Farm-Abattoir Continuum. Animals, 12(23), Article 3382. https://doi.org/10.3390/ani12233382	Excluded	Duplicate search result.
824	Nastasijevic, I., Glisic, M., Milijasevic, M., Jankovic, S., Mitrovic, R., Milijasevic, J. B., & Boskovic Cabrol, M. (2022). Biosecurity and Lairage Time versus Pork Meat Quality Traits in a Farm–Abattoir Continuum [Article]. Animals, 12(23), Article 3382. https://doi.org/10.3390/ani12233382	Excluded	Duplicate search result.
825	Viens, A. M., Cassar, V., & Atique, A. (2023). Carving the meat at the joint: The role of defining how animals are viewed and treated in the governance of (re-)emergent pandemic zoonoses in international law [Article]. Law and Policy, 45(3), 392-413. https://doi.org/10.1111/lapo.12215	Included
826	Dickinson, H. (2022). Caviar matter(s): The material politics of the European caviar grey market [Article]. Political Geography, 99, Article 102737. https://doi.org/10.1016/j.polgeo.2022.102737	Excluded	Duplicate search result.
827	Green, J., Schmidt-Burbach, J., & Elwin, A. (2022). Commercial trade of wild animals: examining the use of the IUCN Red List and CITES Appendices as the basis for corporate trade policies [Article]. Frontiers in Conservation Science, 3, Article 902074. https://doi.org/10.3389/fcosc.2022.902074	Excluded	Lack of consideration of institutional roles governing activities or uses of wildlife that foster zoonotic spillover.
828	Hong, Z., He, W., Liu, X., Tembrock, L. R., Wu, Z., Xu, D., & Liao, X. (2022). Comparative Analyses of 35 Complete Chloroplast Genomes from the Genus Dalbergia (Fabaceae) and the Identification of DNA Barcodes for Tracking Illegal Logging and Counterfeit Rosewood [Article]. Forests, 13(4), Article 626. https://doi.org/10.3390/f13040626	Excluded	Duplicate search result.
829	Agu, H. U., & Gore, M. L. (2022). Conclusion: Bridging Knowledge-Action Boundaries. In Women and Wildlife Trafficking: Participants, Perpetrators and Victims (pp. 165-167). https://doi.org/10.4324/9781003121831-15	Excluded	Lack of consideration of regulatory approaches or institutional roles governing activities or uses of wildlife that foster zoonotic spillover.
830	Romero-Vidal, P., Carrete, M., Hiraldo, F., Blanco, G., & Tella, J. L. (2022). Confounding Rules Can Hinder Conservation: Disparities in Law Regulation on Domestic and International Parrot Trade within and among Neotropical Countries. Animals [Electronic Resource], 12(10), 12. https://doi.org/https://dx.doi.org/10.3390/ani12101244	Excluded	Duplicate search result.
831	Romero-Vidal, P., Carrete, M., Hiraldo, F., Blanco, G., & Tella, J. L. (2022). Confounding Rules Can Hinder Conservation: Disparities in Law Regulation on Domestic and International Parrot Trade within and among Neotropical Countries. Animals, 12(10) (no pagination), Article 1244. https://doi.org/https://dx.doi.org/10.3390/ani12101244	Excluded	Duplicate search result.
832	Romero-Vidal, P., Carrete, M., Hiraldo, F., Blanco, G., & Tella, J. L. (2022). Confounding Rules Can Hinder Conservation: Disparities in Law Regulation on Domestic and International Parrot Trade within and among Neotropical Countries [Article]. Animals, 12(10), Article 1244. https://doi.org/10.3390/ani12101244	Excluded	Duplicate search result.
833	Breve, N. W. P., Leuven, R., Buijse, A. D., Murk, A. J., Venema, J., & Nagelkerke, L. A. J. (2022). The conservation paradox of critically endangered fish species: Trading alien sturgeons versus native sturgeon reintroduction in the Rhine-Meuse river delta. Science of the Total Environment, 848, 157641. https://doi.org/https://dx.doi.org/10.1016/j.scitotenv.2022.157641	Excluded	Duplicate search result.
834	Breve, N. W. P., Leuven, R. S. E. W., Buijse, A. D., Murk, A. J., Venema, J., & Nagelkerke, L. A. J. (2022). The conservation paradox of critically endangered fish species: Trading alien sturgeons versus native sturgeon reintroduction in the Rhine-Meuse river delta. Science of the Total Environment, 848 (no pagination), Article 157641. https://doi.org/https://dx.doi.org/10.1016/j.scitotenv.2022.1…	Excluded	Duplicate search result.
835	Brevé, N. W. P., Leuven, R. S. E. W., Buijse, A. D., Murk, A. J., Venema, J., & Nagelkerke, L. A. J. (2022). The conservation paradox of critically endangered fish species: Trading alien sturgeons versus native sturgeon reintroduction in the Rhine-Meuse river delta [Article]. Science of the Total Environment, 848, Article 157641. https://doi.org/10.1016/j.scitotenv.2022.157641	Excluded	Duplicate search result.
836	Leao, J. C., Gusmao, T. P. D. L., Zarzar, A. M., Leao Filho, J. C., Barkokebas Santos de Faria, A., Morais Silva, I. H., Gueiros, L. A. M., Robinson, N. A., Porter, S., & Carvalho, A. D. A. T. (2022). Coronaviridae—Old friends, new enemy! [Review]. Oral Diseases, 28(S1), 858-866. https://doi.org/10.1111/odi.13447	Excluded	Lack of consideration of regulatory approaches or institutional roles governing activities or uses of wildlife that foster zoonotic spillover.
837	Watters, F., Stringham, O., Shepherd, C., & Cassey, P. (2022). The demand for wildlife not protected by the CITES multilateral treaty [Preprint]. bioRxiv., 04. https://doi.org/https://dx.doi.org/10.1101/2022.03.03.482781	Excluded	Duplicate search result.
838	Franco, J. R., Cecchi, G., Priotto, G., Paone, M., Kadima Ebeja, A., Simarro, P. P., Diarra, A., Sankara, D., Zhao, W., & Dagne, D. A. (2022). Human African trypanosomiasis cases diagnosed in non-endemic countries (2011-2020). PLoS neglected tropical diseases, 16(11), e0010885. https://doi.org/10.1371/journal.pntd.0010885	Excluded	Lack of consideration of regulatory approaches or institutional roles governing activities or uses of wildlife that foster zoonotic spillover.
839	Nastasijevic, I., Glisic, M., Milijasevic, M., Jankovic, S., Mitrovic, R., Milijasevic, J. B., & Boskovic Cabrol, M. (2022). Biosecurity and Lairage Time versus Pork Meat Quality Traits in a Farm-Abattoir Continuum. Animals : an open access journal from MDPI, 12(23), 3382. https://doi.org/10.3390/ani12233382	Excluded	Duplicate search result.
840	Ribeiro, J., Araújo, M. B., Santana, J., Strubbe, D., Vaz, A. S., & Reino, L. (2022). Impacts of the SARS-CoV-2 pandemic on the global demand for exotic pets: An expert elicitation approach. Global ecology and conservation, 35, e02067. https://doi.org/10.1016/j.gecco.2022.e02067	Excluded	Duplicate search result.
841	Hughes, A., Auliya, M., Altherr, S., Scheffers, B., Janssen, J., Nijman, V., Shepherd, C. R., D'Cruze, N., Sy, E., & Edwards, D. P. (2023). Determining the sustainability of legal wildlife trade [Review]. Journal of Environmental Management, 341, 117987. https://doi.org/https://dx.doi.org/10.1016/j.jenvman.2023.117987	Excluded	Lack of consideration of regulatory approaches or institutional roles governing activities or uses of wildlife that foster zoonotic spillover.
842	Hughes, A., Auliya, M., Altherr, S., Scheffers, B., Janssen, J., Nijman, V., Shepherd, C. R., D'Cruze, N., Sy, E., & Edwards, D. P. (2023). Determining the sustainability of legal wildlife trade [Review]. Journal of Environmental Management, 341 (no pagination), Article 117987. https://doi.org/https://dx.doi.org/10.1016/j.jenvman.2023.117987	Excluded	Duplicate search result.
843	Hughes, A., Auliya, M., Altherr, S., Scheffers, B., Janssen, J., Nijman, V., Shepherd, C. R., D'Cruze, N., Sy, E., & Edwards, D. P. (2023). Determining the sustainability of legal wildlife trade [Review]. Journal of Environmental Management, 341, Article 117987. https://doi.org/10.1016/j.jenvman.2023.117987	Excluded	Duplicate search result.
844	Hughes, A., Auliya, M., Altherr, S., Scheffers, B., Janssen, J., Nijman, V., Shepherd, C. R., D'Cruze, N., Sy, E., & Edwards, D. P. (2023). Determining the sustainability of legal wildlife trade. Journal of Environmental Management, 341, Article 117987. https://doi.org/10.1016/j.jenvman.2023.117987	Excluded	Duplicate search result.
845	Delgado, P., Pinilla, V., & Aparicio, G. (2023). A DIFFERENT PRODUCT? the FORMATION and EXPANSION of the INTERNATIONAL MEAT and LIVE CATTLE MARKET (1850-1939) [Article]. Revista de Historia Economica - Journal of Iberian and Latin American Economic History, 41(1), 147-182. https://doi.org/10.1017/S021261092200012X	Excluded	Lack of consideration of regulatory approaches or institutional roles governing activities or uses of wildlife that foster zoonotic spillover.
846	Toomes, A., García-Díaz, P., Stringham, O. C., Ross, J. V., Mitchell, L., & Cassey, P. (2022). Drivers of the Australian native pet trade: The role of species traits, socioeconomic attributes and regulatory systems [Article]. Journal of Applied Ecology, 59(5), 1268-1278. https://doi.org/10.1111/1365-2664.14138	Excluded	Duplicate search result.
847	Oyanedel, R., Gelcich, S., Mathieu, E., & Milner-Gulland, E. J. (2022). A dynamic simulation model to support reduction in illegal trade within legal wildlife markets [Research Support, Non-U.S. Gov't]. Conservation Biology, 36(2), e13814. https://doi.org/https://dx.doi.org/10.1111/cobi.13814	Excluded	Duplicate search result.
848	Oyanedel, R., Gelcich, S., Mathieu, E., & Milner-Gulland, E. J. (2022). A dynamic simulation model to support reduction in illegal trade within legal wildlife markets. Conservation biology : the journal of the Society for Conservation Biology, 36(2), e13814. https://doi.org/https://dx.doi.org/10.1111/cobi.13814	Excluded	Duplicate search result.
849	Oyanedel, R., Gelcich, S., Mathieu, E., & Milner-Gulland, E. J. (2022). A dynamic simulation model to support reduction in illegal trade within legal wildlife markets [Article]. Conservation Biology, 36(2), Article e13814. https://doi.org/10.1111/cobi.13814	Excluded	Duplicate search result.
850	de Wit, L. A., Fisher, B., Naidoo, R., & Ricketts, T. H. (2022). Economic incentives for the wildlife trade and costs of epidemics compared across individual, national, and global scales [Article]. Conservation Science and Practice, 4(7), Article e12735. https://doi.org/10.1111/csp2.12735	Excluded	Duplicate search result.
851	de Wit, L. A., Fisher, B., Naidoo, R., & Ricketts, T. H. (2022). Economic incentives for the wildlife trade and costs of epidemics compared across individual, national, and global scales [Article]. Conservation Science and Practice, 4(7), Article e12735. https://doi.org/10.1111/csp2.12735	Excluded	Duplicate search result.
852	Nijman, V. (2023). Effect of CITES Appendix I listing on illegal pangolin trade as gauged from seizure reports in Indonesia [Article]. European Journal of Wildlife Research, 69(6), Article 105. https://doi.org/10.1007/s10344-023-01736-5	Excluded	Lack of consideration of regulatory approaches governing activities or uses of wildlife that foster zoonotic spillover.
853	Brockett, C., & Woolaston, K. (2022). Environmental justice and the post-COVID-19 regulation of wildlife trade and markets [Article]. Journal of Human Rights and the Environment, 13(2), 371-398. https://doi.org/10.4337/jhre.2022.02.03	Excluded	Lack of consideration of regulatory approaches or institutional roles governing activities or uses of wildlife that foster zoonotic spillover.
854	Uddin, N., Islam, A., Akhter, T., Ara, T., Hossain, D., Fullstone, C., Enoch, S., & Hughes, A. C. (2022). Erratum: Exploring market-based wildlife trade dynamics in Bangladesh (Oryx (2022) DOI: 10.1017/S0030605322001077) [Erratum]. ORYX. https://doi.org/10.1017/S0030605322001466	Excluded	Lack of consideration of regulatory approaches governing activities or uses of wildlife that foster zoonotic spillover.
855	Nanjala, C., Ren, J., Mutie, F. M., Waswa, E. N., Mutinda, E. S., Odago, W. O., Mutungi, M. M., & Hu, G. W. (2022). Ethnobotany, phytochemistry, pharmacology, and conservation of the genus Calanthe R. Br. (Orchidaceae) [Review]. Journal of Ethnopharmacology, 285, Article 114822. https://doi.org/10.1016/j.jep.2021.114822	Excluded	Duplicate search result.
856	Sigaud, M., Kitade, T., & Sarabian, C. (2023). Exotic animal cafés in Japan: A new fashion with potential implications for biodiversity, global health, and animal welfare [Article]. Conservation Science and Practice, 5(2), Article e12867. https://doi.org/10.1111/csp2.12867	Excluded	Lack of consideration of regulatory approaches governing activities or uses of wildlife that foster zoonotic spillover.
857	Sigaud, M., Kitade, T., & Sarabian, C. (2023). Exotic animal cafes in Japan: A new fashion with potential implications for biodiversity, global health, and animal welfare. Conservation Science and Practice, 5(2). https://doi.org/10.1111/csp2.12867	Excluded	Duplicate search result.
858	Sigaud, M., Kitade, T., & Sarabian, C. (2023). Exotic animal cafés in Japan: A new fashion with potential implications for biodiversity, global health, and animal welfare [Article]. Conservation Science and Practice, 5(2), Article e12867. https://doi.org/10.1111/csp2.12867	Excluded	Duplicate search result.
859	Uddin, N., Islam, A., Akhter, T., Ara, T., Hossain, D., Fullstone, C., Enoch, S., & Hughes, A. C. (2022). Exploring market-based wildlife trade dynamics in Bangladesh [Article]. ORYX. https://doi.org/10.1017/s0030605322001077	Excluded	Lack of consideration of regulatory approaches governing activities or uses of wildlife that foster zoonotic spillover.
860	Isager Ahl, L., Pedersen, H. L., Jørgensen, B., Willats, W. G. T., Grace, O. M., Barnes, C. J., & Rønsted, N. (2023). Exploring the polysaccharide composition of plant cell walls in succulent aloes [Article]. Plants People Planet, 5(3), 335-353. https://doi.org/10.1002/ppp3.10361	Excluded	Lack of consideration of regulatory approaches or institutional roles governing activities or uses of wildlife that foster zoonotic spillover.
861	Chen, Y., Wang, Y., & Mumby, H. S. (2023). Five years of the ivory ban in China: Developments, limitations, and potential for improvement [Article]. Biological Conservation, 284, Article 110177. https://doi.org/10.1016/j.biocon.2023.110177	Excluded	Duplicate search result.
862	Chen, Y. W., Wang, Y. F., & Mumby, H. S. (2023). Five years of the ivory ban in China: Developments, limitations, and potential for improvement. Biological Conservation, 284, Article 110177. https://doi.org/10.1016/j.biocon.2023.110177	Included
863	Mitchell, B., Welch, M. E., & van den Burg, M. P. (2022). Forensic Genetic Analyses of Melanistic Iguanas Highlight the Need to Monitor the Iguanid Trade [Article]. Animals, 12(19), Article 2660. https://doi.org/10.3390/ani12192660	Excluded	Lack of consideration of regulatory approaches or institutional roles governing activities or uses of wildlife that foster zoonotic spillover.
864	Mitchell, B., Welch, M. E., & van den Burg, M. P. (2022). Forensic Genetic Analyses of Melanistic Iguanas Highlight the Need to Monitor the Iguanid Trade. Animals, 12(19), Article 2660. https://doi.org/10.3390/ani12192660	Excluded	Duplicate search result.
865	Mitra, I., Roy, S., & Haque, I. (2022). Forensic identification of four Indian snake species using single multiplex polymerase chain reaction [Article]. Journal of Forensic Science and Medicine, 8(3), 81-87. https://doi.org/10.4103/jfsm.jfsm_50_21	Excluded	Duplicate search result.
866	Boyacioglu, D., Samanci, A. E. T., & Samanci, T. (2022). Future prospects of propolis, bee pollen, royal jelly, and bee venom. In Bee Products and Their Applications in the Food and Pharmaceutical Industries (pp. 411-440). https://doi.org/10.1016/B978-0-323-85400-9.00015-0	Excluded	Lack of consideration of regulatory approaches or institutional roles governing activities or uses of wildlife that foster zoonotic spillover.
867	Wang, Y., Turvey, S. T., & Leader-Williams, N. (2022). Global biodiversity conservation requires traditional Chinese medicine trade to be sustainable and well regulated [Review]. Global Change Biology, 28(23), 6847-6856. https://doi.org/10.1111/gcb.16425	Excluded	Lack of consideration of regulatory approaches governing activities or uses of wildlife that foster zoonotic spillover.
868	Gippet, J. M. W., Bates, O. K., Moulin, J., & Bertelsmeier, C. (2023). The global risk of infectious disease emergence from giant land snail invasion and pet trade [Article]. Parasites and Vectors, 16(1), Article 363. https://doi.org/10.1186/s13071-023-06000-y	Excluded	Lack of consideration of regulatory approaches or institutional roles governing activities or uses of wildlife that foster zoonotic spillover.
869	Gippet, J. M. W., Bates, O. K., Moulin, J., & Bertelsmeier, C. (2023). The global risk of infectious disease emergence from giant land snail invasion and pet trade [Article]. Parasites and Vectors, 16(1), Article 363. https://doi.org/10.1186/s13071-023-06000-y	Excluded	Duplicate search result.
870	Rodenbiker, J., Therkildsen, N. O., & Li, C. C. (2023). Global shark fins in local contexts: multi-scalar dynamics between Hong Kong markets and Mid-Atlantic fisheries [Article]. Ecology and Society, 28(3), Article 5. https://doi.org/10.5751/ES-14229-280305	Excluded	Lack of consideration of regulatory approaches or institutional roles governing activities or uses of wildlife that foster zoonotic spillover.
871	Nijman, V. (2022). Harvest quotas, free markets and the sustainable trade in pythons [Article]. Nature Conservation, 48, 99-121. https://doi.org/10.3897/natureconservation.48.80988	Excluded	Duplicate search result.
872	Franco, J. R., Cecchi, G., Priotto, G., Paone, M., Ebeja, A. K., Simarro, P. P., Diarra, A., Sankara, D., Zhao, W., & Dagne, D. A. (2022). Human African trypanosomiasis cases diagnosed in non-endemic countries (2011- 2020). PLoS Neglected Tropical Diseases, 16(11) (no pagination), Article e0010885. https://doi.org/https://dx.doi.org/10.1371/journal.pntd.0010885	Excluded	Duplicate search result.
873	Franco, J. R., Cecchi, G., Priotto, G., Paone, M., Kadima Ebeja, A., Simarro, P. P., Diarra, A., Sankara, D., Zhao, W., & Dagne, D. A. (2022). Human African trypanosomiasis cases diagnosed in non-endemic countries (2011-2020). PLoS Neglected Tropical Diseases [electronic resource], 16(11), e0010885. https://doi.org/https://dx.doi.org/10.1371/journal.pntd.0010885	Excluded	Duplicate search result.
874	Cox, C., & Hauser, L. (2023). Ice Ivory to White Gold: Links Between the Illegal Ivory Trade and the Trade in Geocultural Artifacts [Article]. Journal of International Wildlife Law and Policy, 26(1), 22-46. https://doi.org/10.1080/13880292.2023.2217615	Excluded	Lack of consideration of regulatory approaches or institutional roles governing activities or uses of wildlife that foster zoonotic spillover.
875	Pratt, E. N., Lockwood, J. L., King, E. G., & Pienaar, E. F. (2023). Identifying inconsistencies in exotic pet regulations that perpetuate trade in risky species. Conservation biology : the journal of the Society for Conservation Biology., 28. https://doi.org/https://dx.doi.org/10.1111/cobi.14189	Included
876	Davies, A., Hinsley, A., Nuno, A., & Martin, R. O. (2022). Identifying opportunities for expert-mediated triangulation in monitoring wildlife trade on social media [Article]. Conservation Biology, 36(2), Article e13858. https://doi.org/10.1111/cobi.13858	Excluded	Duplicate search result.
877	Dvojmoc, M., & Kubale, V. (2023). Illegal Trade in Exotic Animals and Its Impacts in Slovenia-A Case Study. Animals, 13(8), Article 1375. https://doi.org/10.3390/ani13081375	Excluded	Lack of consideration of regulatory approaches or institutional roles governing activities or uses of wildlife that foster zoonotic spillover.
878	Dvojmoc, M., & Kubale, V. (2023). Illegal Trade in Exotic Animals and Its Impacts in Slovenia-A Case Study. Animals, 13(8), Article 1375. https://doi.org/10.3390/ani13081375	Excluded	Duplicate search result.
879	Dvojmoc, M., & Kubale, V. (2023). Illegal Trade in Exotic Animals and Its Impacts in Slovenia-A Case Study. Animals, 13(8), Article 1375. https://doi.org/10.3390/ani13081375	Excluded	Duplicate search result.
880	Gomez, L., Joseph, T., Heinrich, S., Wright, B., & D’Cruze, N. (2023). Illegal trade of pangolins in India with international trade links: an analysis of seizures from 1991 to 2022 [Article]. European Journal of Wildlife Research, 69(4), Article 85. https://doi.org/10.1007/s10344-023-01708-9	Excluded	Lack of consideration of regulatory approaches governing activities or uses of wildlife that foster zoonotic spillover.
881	Gomez, L., Joseph, T., Heinrich, S., Wright, B., & D’Cruze, N. (2023). Illegal trade of pangolins in India with international trade links: an analysis of seizures from 1991 to 2022 [Article]. European Journal of Wildlife Research, 69(4), Article 85. https://doi.org/10.1007/s10344-023-01708-9	Excluded	Duplicate search result.
882	Dang Vu, H. N., Gadbert, K., Vikkelsø Nielsen, J., Reinhardt Nielsen, M., & Bredahl Jacobsen, J. (2022). The impact of a legal trade in farmed tigers on consumer preferences for tiger bone glue – Evidence from a choice experiment in Vietnam [Article]. Journal for Nature Conservation, 65, Article 126088. https://doi.org/10.1016/j.jnc.2021.126088	Excluded	Duplicate search result.
883	Ribeiro, J., Araujo, M. B., Santana, J., Strubbe, D., Vaz, A. S., & Reino, L. (2022). Impacts of the SARS-CoV-2 pandemic on the global demand for exotic pets: An expert elicitation approach. Global Ecology and Conservation., 35, e02067. https://doi.org/https://dx.doi.org/10.1016/j.gecco.2022.e02067	Excluded	Duplicate search result.
884	Ribeiro, J., Araújo, M. B., Santana, J., Strubbe, D., Vaz, A. S., & Reino, L. (2022). Impacts of the SARS-CoV-2 pandemic on the global demand for exotic pets: An expert elicitation approach [Article]. Global Ecology and Conservation, 35, Article e02067. https://doi.org/10.1016/j.gecco.2022.e02067	Excluded	Duplicate search result.
885	Davies, A., D'Cruze, N., Senni, C., & Martin, R. O. (2022). Inferring patterns of wildlife trade through monitoring social media: Shifting dynamics of trade in wild-sourced African Grey parrots following major regulatory changes [Article]. Global Ecology and Conservation, 33, Article e01964. https://doi.org/10.1016/j.gecco.2021.e01964	Excluded	Duplicate search result.
886	Davies, A., D'Cruze, N., Senni, C., & Martin, R. O. (2022). Inferring patterns of wildlife trade through monitoring social media: Shifting dynamics of trade in wild-sourced African Grey parrots following major regulatory changes [Article]. Global Ecology and Conservation, 33, Article e01964. https://doi.org/10.1016/j.gecco.2021.e01964	Excluded	Duplicate search result.
887	Svensson, M. S., Nijman, V., & Shepherd, C. R. (2023). Insights into the primate trade into the European Union and the United Kingdom. European Journal of Wildlife Research, 69(3), 51. https://doi.org/https://dx.doi.org/10.1007/s10344-023-01681-3	Excluded	Lack of consideration of regulatory approaches or institutional roles governing activities or uses of wildlife that foster zoonotic spillover.
888	Svensson, M. S., Nijman, V., & Shepherd, C. R. (2023). Insights into the primate trade into the European Union and the United Kingdom [Article]. European Journal of Wildlife Research, 69(3), Article 51. https://doi.org/10.1007/s10344-023-01681-3	Excluded	Duplicate search result.
889	Svensson, M. S., Nijman, V., & Shepherd, C. R. (2023). Insights into the primate trade into the European Union and the United Kingdom. European Journal of Wildlife Research, 69(3), Article 51. https://doi.org/10.1007/s10344-023-01681-3	Excluded	Duplicate search result.
890	Moloney, G. K., Gossé, K. J., Gonedelé-Bi, S., Gaubert, P., & Chaber, A. L. (2023). Is social media the new wet market? Social media platforms facilitate the online sale of bushmeat in West Africa [Article]. One Health, 16, Article 100503. https://doi.org/10.1016/j.onehlt.2023.100503	Excluded	Lack of consideration of regulatory approaches or institutional roles governing activities or uses of wildlife that foster zoonotic spillover.
891	Uddin, N., Enoch, S., Harihar, A., Pickles, R. S. A., & Hughes, A. C. (2023). Laundered alive? The transnational trade in wild felids through Bangladesh [Article]. Global Ecology and Conservation, 41, Article e02356. https://doi.org/10.1016/j.gecco.2022.e02356	Excluded	Lack of consideration of regulatory approaches or institutional roles governing activities or uses of wildlife that foster zoonotic spillover.
892	Uddin, N., Enoch, S., Harihar, A., Pickles, R. S. A., & Hughes, A. C. (2023). Laundered alive? The transnational trade in wild felids through Bangladesh. Global Ecology and Conservation, 41, Article e02356. https://doi.org/10.1016/j.gecco.2022.e02356	Excluded	Duplicate search result.
893	Uddin, N., Enoch, S., Harihar, A., Pickles, R. S. A., & Hughes, A. C. (2023). Laundered alive? The transnational trade in wild felids through Bangladesh [Article]. Global Ecology and Conservation, 41, Article e02356. https://doi.org/10.1016/j.gecco.2022.e02356	Excluded	Duplicate search result.
894	Uddin, N., Enoch, S., Harihar, A., Pickles, R. S. A., & Hughes, A. C. (2023). Laundered alive? The transnational trade in wild felids through Bangladesh. Global Ecology and Conservation, 41, Article e02356. https://doi.org/10.1016/j.gecco.2022.e02356	Excluded	Duplicate search result.
895	Su, S., Macdonald, E. A., Beseng, M., Thomaz, F., & Macdonald, D. W. (2022). The link between wildlife trade and the global donkey skin product network [Article]. Conservation Science and Practice, 4(6), Article e12676. https://doi.org/10.1111/csp2.12676	Excluded	Duplicate search result.
896	Davies, A., Nuno, A. N. A., Hinsley, A. M. Y., & Martin, R. O. (2022). Live wild bird exports from West Africa: insights into recent trade from monitoring social media [Article]. Bird Conservation International, 32(4), 559-572. https://doi.org/10.1017/S0959270921000551	Excluded	Lack of consideration of regulatory approaches or institutional roles governing activities or uses of wildlife that foster zoonotic spillover.
897	Kappes, A., Tozooneyi, T., Shakil, G., Railey, A. F., McIntyre, K. M., Mayberry, D. E., Rushton, J., Pendell, D. L., & Marsh, T. L. (2023). Livestock health and disease economics: a scoping review of selected literature [Review]. Frontiers in Veterinary Science, 10, Article 1168649. https://doi.org/10.3389/fvets.2023.1168649	Excluded	Lack of consideration of regulatory approaches or institutional roles governing activities or uses of wildlife that foster zoonotic spillover.
898	Carpenter, A. I., & Andreone, F. (2023). Malagasy Amphibian Wildlife Trade Revisited: Improving Management Knowledge of the Trade [Article]. Animals, 13(14), Article 2324. https://doi.org/10.3390/ani13142324	Excluded	Lack of consideration of regulatory approaches or institutional roles governing activities or uses of wildlife that foster zoonotic spillover.
899	Mishra, S. (2022). Managing zoonotic diseases in the international wildlife trade through the One Health approach: a future role for CITES?* [Article]. Cambridge International Law Journal, 11(2), 220-242. https://doi.org/10.4337/cilj.2022.02.04	Excluded	Lack of consideration of institutional roles governing activities or uses of wildlife that foster zoonotic spillover.
900	Mishra, S. (2022). Managing zoonotic diseases in the international wildlife trade through the One Health approach: a future role for CITES?*. Cambridge International Law Journal, 11(2), 220-242. https://doi.org/10.4337/cilj.2022.02.04	Excluded	Duplicate search result.
901	Haque, A. B., Oyanedel, R., & Cavanagh, R. D. (2023). Mitigating elasmobranch fin trade: A market analysis for made-to-measure interventions. Science of the Total Environment, 862, Article 160716. https://doi.org/10.1016/j.scitotenv.2022.160716	Excluded	Lack of consideration of regulatory approaches governing activities or uses of wildlife that foster zoonotic spillover.
902	Hau, C. Y., & Sadovy de Mitcheson, Y. J. (2023). Mortality and management matter: Case study on use and misuse of ‘ranching’ for a CITES Appendix II-listed fish, humphead wrasse (Cheilinus undulatus) [Article]. Marine Policy, 149, Article 105515. https://doi.org/10.1016/j.marpol.2023.105515	Excluded	Lack of consideration of regulatory approaches governing activities or uses of wildlife that foster zoonotic spillover.
903	Sard, N. M., Smith, K. R., Roth, B. M., Nathan, L. R., Herbst, S. J., & Scribner, K. T. (2023). Multiple sources implicated in the red swamp crayfish invasion in Michigan, USA [Article]. Biological Invasions, 25(3), 713-724. https://doi.org/10.1007/s10530-022-02938-9	Excluded	Lack of consideration of regulatory approaches or institutional roles governing activities or uses of wildlife that foster zoonotic spillover.
904	Auliya, M., Altherr, S., Nithart, C., Hughes, A., & Bickford, D. (2023). Numerous uncertainties in the multifaceted global trade in frogs? legs with the EU as the major consumer. Nature Conservation-Bulgaria(51), 71-135. https://doi.org/10.3897/natureconservation.51.93868	Excluded	Lack of consideration of regulatory approaches governing activities or uses of wildlife that foster zoonotic spillover.
905	Auliya, M., Altherr, S., Nithart, C., Hughes, A., & Bickford, D. (2023). Numerous uncertainties in the multifaceted global trade in frogs' legs with the EU as the major consumer [Article]. Nature Conservation, 51(NULL), 71-735. https://doi.org/10.3897/natureconservation.51.93868	Excluded	Duplicate search result.
906	Laguna-Cerda, A., Aguilar-Morales, M. A., & López-Sandoval, J. A. (2022). Orchid species richness of Mexico: Opportunities for use and conservation. Acta Horticulturae,	Excluded	Duplicate search result.
907	Chen, J. M., Gong, H. Y., Chen, R. X., Sun, M. H., Ji, Y. F., Li, G. H., Tan, S. M., & Sun, Y. X. (2022). Origins of monkeypox viruses and their strains circulating in 2022 [Preprint]. bioRxiv., 16. https://doi.org/https://dx.doi.org/10.1101/2022.09.07.506685	Excluded	Lack of consideration of regulatory approaches or institutional roles governing activities or uses of wildlife that foster zoonotic spillover.
908	Zhu, J., & Wei, F. (2022). Overview of the Role of the Party’s Scientific Authority in Implementation of Convention on International Trade in Endangered Species of Wild Fauna and Flora [Article]. Bulletin of Chinese Academy of Sciences, 37(11), 1614-1622, Article 16. https://doi.org/10.16418/j.issn.1000-3045.20220718003	Excluded	Lack of consideration of regulatory approaches governing activities or uses of wildlife that foster zoonotic spillover.
909	Khanwilkar, S., Sosnowski, M., & Guynup, S. (2022). Patterns of illegal and legal tiger parts entering the United States over a decade (2003–2012) [Article]. Conservation Science and Practice, 4(3), Article e622. https://doi.org/10.1111/csp2.622	Excluded	Duplicate search result.
910	Zhu, A. L., Chen, R., Rizzolo, J., & Qian, J. (2023). Perceptions of COVID-19 origins and China's wildlife policy reforms. Global Ecology and Conservation., 43, e02463. https://doi.org/https://dx.doi.org/10.1016/j.gecco.2023.e02463	Excluded	Lack of consideration of regulatory approaches or institutional roles governing activities or uses of wildlife that foster zoonotic spillover.
911	Zhu, A. L., Chen, R., Rizzolo, J., & Qian, J. (2023). Perceptions of COVID-19 origins and China's wildlife policy reforms [Article]. Global Ecology and Conservation, 43, Article e02463. https://doi.org/10.1016/j.gecco.2023.e02463	Excluded	Duplicate search result.
912	Zhu, A. L., Chen, R. S., Rizzolo, J., & Qian, J. (2023). Perceptions of COVID-19 origins and China's wildlife policy reforms. Global Ecology and Conservation, 43, Article e02463. https://doi.org/10.1016/j.gecco.2023.e02463	Excluded	Duplicate search result.
913	Mata, F., Jaeger, B., & Domingues, I. (2022). Perceptions of Farm Animal Sentience and Suffering: Evidence from the BRIC Countries and the United States. Animals, 12(23), Article 3416. https://doi.org/10.3390/ani12233416	Excluded	Lack of consideration of regulatory approaches or institutional roles governing activities or uses of wildlife that foster zoonotic spillover.
914	Cui, B., Yip, C. S. C., Chen, X., Xu, M. Y., Ke, J., & Tian, Y. (2022). Phasing out live poultry market trading policy in China: characteristics of chicken consumption, decision-making behavior, and consumer cluster analysis. Journal of Consumer Protection and Food Safety. https://doi.org/10.1007/s00003-022-01411-y	Excluded	Lack of consideration of regulatory approaches or institutional roles governing activities or uses of wildlife that foster zoonotic spillover.
915	Cui, B., Yip, C. S. C., Chen, X., Xu, M. Y., Ke, J., & Tian, Y. (2023). Phasing out live poultry market trading policy in China: characteristics of chicken consumption, decision-making behavior, and consumer cluster analysis [Article]. Journal fur Verbraucherschutz und Lebensmittelsicherheit, 18(1), 71-81. https://doi.org/10.1007/s00003-022-01411-y	Excluded	Duplicate search result.
916	Iordăchescu, G., Lappe-Osthege, T., Dickinson, H., Duffy, R., & Burns, C. (2023). Political ecologies of green-collar crime: understanding illegal trades in European wildlife [Article]. Environmental Politics, 32(5), 923-930. https://doi.org/10.1080/09644016.2022.2156173	Excluded	Lack of consideration of institutional roles governing activities or uses of wildlife that foster zoonotic spillover.
917	Elves-Powell, J., Neo, X., Park, S., Woodroffe, R., Lee, H., Axmacher, J. C., & Durant, S. M. (2023). A preliminary assessment of the wildlife trade in badgers (Meles leucurus and Arctonyx spp.) (Carnivora: Mustelidae) in South Korea [Article]. Journal of Asia-Pacific Biodiversity, 16(2), 204-214. https://doi.org/10.1016/j.japb.2023.03.004	Excluded	Lack of consideration of regulatory approaches or institutional roles governing activities or uses of wildlife that foster zoonotic spillover.
918	Gomez, L., & Nguyen, M. D. T. (2023). A rapid assessment of the illegal otter trade in Vietnam [Article]. European Journal of Wildlife Research, 69(4), Article 77. https://doi.org/10.1007/s10344-023-01707-w	Excluded	Lack of consideration of regulatory approaches governing activities or uses of wildlife that foster zoonotic spillover.
919	Gippet, J. M. W., Sherpa, Z., & Bertelsmeier, C. (2023). Reliability of social media data in monitoring the global pet trade in ants [Article]. Conservation Biology, 37(3), Article e13994. https://doi.org/10.1111/cobi.14041	Excluded	Lack of consideration of regulatory approaches or institutional roles governing activities or uses of wildlife that foster zoonotic spillover.
920	Kabelo, T. I., Fana, E. M., Hyera, J. M., & Lebani, K. (2023). A review of foot-and-mouth disease status and control measures in Botswana [Review]. Tropical Animal Health & Production, 55(4), 278. https://doi.org/https://dx.doi.org/10.1007/s11250-023-03674-5	Excluded	Lack of consideration of regulatory approaches governing activities or uses of wildlife that foster zoonotic spillover.
921	Kabelo, T. I., Fana, E. M., Hyera, J. M., & Lebani, K. (2023). A review of foot-and-mouth disease status and control measures in Botswana [Review]. Tropical animal health and production, 55(4), 278. https://doi.org/https://dx.doi.org/10.1007/s11250-023-03674-5	Excluded	Duplicate search result.
922	Alfaro-Shigueto, J., Alfaro-Cordova, E., & Mangel, J. C. (2022). Review of threats to the Pacific seahorse Hippocampus ingens (Girard 1858) in Peru [Review]. Journal of Fish Biology, 100(6), 1327-1334. https://doi.org/https://dx.doi.org/10.1111/jfb.15058	Excluded	Duplicate search result.
923	Alfaro-Shigueto, J., Alfaro-Cordova, E., & Mangel, J. C. (2022). Review of threats to the Pacific seahorse Hippocampus ingens (Girard 1858) in Peru [Review]. Journal of fish biology, 100(6), 1327-1334. https://doi.org/https://dx.doi.org/10.1111/jfb.15058	Excluded	Duplicate search result.
924	Alfaro-Shigueto, J., Alfaro-Cordova, E., & Mangel, J. C. (2022). Review of threats to the Pacific seahorse Hippocampus ingens (Girard 1858) in Peru [Review]. Journal of Fish Biology, 100(6), 1327-1334. https://doi.org/10.1111/jfb.15058	Excluded	Duplicate search result.
925	Sparrer, M. N., Hodges, N. F., Sherman, T., VandeWoude, S., Bosco-Lauth, A. M., & Mayo, C. E. (2023). Role of Spillover and Spillback in SARS-CoV-2 Transmission and the Importance of One Health in Understanding the Dynamics of the COVID-19 Pandemic [Review]. Journal of Clinical Microbiology, 61(7). https://doi.org/10.1128/jcm.01610-22	Excluded	Lack of consideration of regulatory approaches or institutional roles governing activities or uses of wildlife that foster zoonotic spillover.
926	Loginova, D., & Irek, J. (2022). Russian meat price transmission and policy interventions in 2014 [Article]. Agricultural and Food Economics, 10(1), Article 2. https://doi.org/10.1186/s40100-021-00208-1	Excluded	Duplicate search result.
927	Toomes, A., Moncayo, S., Stringham, O. C., Lassaline, C., Wood, L., Millington, M., Drake, C., Jense, C., Allen, A., Hill, K. G. W., García-Díaz, P., Mitchell, L., & Cassey, P. (2023). A snapshot of online wildlife trade: Australian e-commerce trade of native and non-native pets [Article]. Biological Conservation, 282, Article 110040. https://doi.org/10.1016/j.biocon.2023.110040	Excluded	Lack of consideration of regulatory approaches or institutional roles governing activities or uses of wildlife that foster zoonotic spillover.
928	Toomes, A., Moncayo, S., Stringham, O. C., Lassaline, C., Wood, L., Millington, M., Drake, C., Jense, C., Allen, A., Hill, K. G. W., García-Díaz, P., Mitchell, L., & Cassey, P. (2023). A snapshot of online wildlife trade: Australian e-commerce trade of native and non-native pets. Biological Conservation, 282, Article 110040. https://doi.org/10.1016/j.biocon.2023.110040	Excluded	Duplicate search result.
929	Toomes, A., Moncayo, S., Stringham, O. C., Lassaline, C., Wood, L., Millington, M., Drake, C., Jense, C., Allen, A., Hill, K. G. W., García-Díaz, P., Mitchell, L., & Cassey, P. (2023). A snapshot of online wildlife trade: Australian e-commerce trade of native and non-native pets [Article]. Biological Conservation, 282, Article 110040. https://doi.org/10.1016/j.biocon.2023.110040	Excluded	Duplicate search result.
930	Toomes, A., Moncayo, S., Stringham, O. C., Lassaline, C., Wood, L., Millington, M., Drake, C., Jense, C., Allen, A., Hill, K. G. W., García-Díaz, P., Mitchell, L., & Cassey, P. (2023). A snapshot of online wildlife trade: Australian e-commerce trade of native and non-native pets. Biological Conservation, 282, Article 110040. https://doi.org/10.1016/j.biocon.2023.110040	Excluded	Duplicate search result.
931	Dzul-Rosado, K., Cámara Herrera, R., Miranda-Schaeubinger, M., Arias-León, J., Peniche-Lara, G., Gilman Robert, H., Mercado-Saavedra Brandon, N., Lugo-Caballero, C., López Ávila, K., Tello Martín, R., & Omodior, O. (2022). Socio-ecological determinants of rickettsial seroprevalence in a rural community of Yucatán, Mexico [Article]. Infection, Genetics and Evolution, 102, Article 105291. https://d…	Excluded	Duplicate search result.
932	Sy, E. Y., & Melgar, A. G. B. (2022). Status review of seahorse (Syngnathidae: <i>Hippocampus</i>) trafficking in the Philippines. Palawan Scientist, 14(2), 8-14. <Go to ISI>://WOS:000974830500003	Excluded	Lack of consideration of regulatory approaches or institutional roles governing activities or uses of wildlife that foster zoonotic spillover.
933	Heinrich, S., Toomes, A., Shepherd, C. R., Stringham, O. C., Swan, M., & Cassey, P. (2022). Strengthening protection of endemic wildlife threatened by the international pet trade: The case of the Australian shingleback lizard [Article]. Animal Conservation, 25(1), 91-100. https://doi.org/10.1111/acv.12721	Excluded	Duplicate search result.
934	Heinrich, S., Toomes, A., Shepherd, C. R., Stringham, O. C., Swan, M., & Cassey, P. (2022). Strengthening protection of endemic wildlife threatened by the international pet trade: The case of the Australian shingleback lizard [Article]. Animal Conservation, 25(1), 91-100. https://doi.org/10.1111/acv.12721	Excluded	Duplicate search result.
935	Uddin, N., Enoch, S., Harihar, A., Pickles, R. S. A., & Hughes, A. C. (2023). Tigers at a crossroads: Shedding light on the role of Bangladesh in the illegal trade of this iconic big cat [Article]. Conservation Science and Practice, 5(7), Article e12952. https://doi.org/10.1111/csp2.12952	Excluded	Lack of consideration of regulatory approaches or institutional roles governing activities or uses of wildlife that foster zoonotic spillover.
936	Uddin, N., Enoch, S., Harihar, A., Pickles, R. S. A., & Hughes, A. C. (2023). Tigers at a crossroads: Shedding light on the role of Bangladesh in the illegal trade of this iconic big cat. Conservation Science and Practice, 5(7), Article e12952. https://doi.org/10.1111/csp2.12952	Excluded	Duplicate search result.
937	Gao, Y., Liu, Y., Luo, Y., Biggs, D., Zhao, W., & Clark, S. G. (2023). Tracking Chinese newspaper coverage of elephant ivory through topic modeling. Conservation biology : the journal of the Society for Conservation Biology, 37(5), e14072. https://doi.org/https://dx.doi.org/10.1111/cobi.14072	Excluded	Lack of consideration of regulatory approaches or institutional roles governing activities or uses of wildlife that foster zoonotic spillover.
938	Gao, Y., Liu, Y., Luo, Y., Biggs, D., Zhao, W., & Clark, S. G. (2023). Tracking Chinese newspaper coverage of elephant ivory through topic modeling [Review]. Conservation Biology, 37(5), Article e14072. https://doi.org/10.1111/cobi.14072	Excluded	Duplicate search result.
939	Gao, Y. F., Liu, Y. T., Luo, Y., Biggs, D., Zhao, W. Y., & Clark, S. G. (2023). Tracking Chinese newspaper coverage of elephant ivory through topic modeling. Conservation Biology, 37(5). https://doi.org/10.1111/cobi.14072	Excluded	Duplicate search result.
940	Gomez, L., Siriwat, P., & Shepherd, C. R. (2022). The trade of Saiga Antelope horn for traditional medicine in Thailand [Article]. Journal of Threatened Taxa, 14(6), 21140-21148. https://doi.org/10.11609/jott.7726.14.6.21140-21148	Excluded	Duplicate search result.
941	Gomez, L., Siriwat, P., & Shepherd, C. R. (2022). The trade of Saiga Antelope horn for traditional medicine in Thailand [Article]. Journal of Threatened Taxa, 14(6), 21140-21148. https://doi.org/10.11609/jott.7726.14.6.21140-21148	Excluded	Duplicate search result.
942	Panter, C. T., Jones, G. C. A., & White, R. L. (2023). Trends in the global trade of live CITES-listed raptors: Trade volumes, spatiotemporal dynamics and conservation implications [Article]. Biological Conservation, 284, Article 110216. https://doi.org/10.1016/j.biocon.2023.110216	Excluded	Lack of consideration of regulatory approaches or institutional roles governing activities or uses of wildlife that foster zoonotic spillover.
943	Panter, C. T., Jones, G. C. A., & White, R. L. (2023). Trends in the global trade of live CITES-listed raptors: Trade volumes, spatiotemporal dynamics and conservation implications. Biological Conservation, 284, Article 110216. https://doi.org/10.1016/j.biocon.2023.110216	Excluded	Duplicate search result.
944	Cardeñosa, D., Shea, S. K., Zhang, H., Fischer, G. A., Simpfendorfer, C. A., & Chapman, D. D. (2022). Two thirds of species in a global shark fin trade hub are threatened with extinction: Conservation potential of international trade regulations for coastal sharks [Article]. Conservation Letters, 15(5), Article e12910. https://doi.org/10.1111/conl.12910	Excluded	Duplicate search result.
945	Watters, F., Stringham, O., Shepherd, C. R., & Cassey, P. (2022). The U.S. market for imported wildlife not listed in the CITES multilateral treaty [Research Support, Non-U.S. Gov't]. Conservation Biology, 36(6), e13978. https://doi.org/https://dx.doi.org/10.1111/cobi.13978	Excluded	Duplicate search result.
946	Watters, F., Stringham, O., Shepherd, C. R., & Cassey, P. (2022). The U.S. market for imported wildlife not listed in the CITES multilateral treaty. Conservation biology : the journal of the Society for Conservation Biology, 36(6), e13978. https://doi.org/https://dx.doi.org/10.1111/cobi.13978	Excluded	Duplicate search result.
947	Watters, F., Stringham, O., Shepherd, C. R., & Cassey, P. (2022). The U.S. market for imported wildlife not listed in the CITES multilateral treaty [Article]. Conservation Biology, 36(6), Article e13978. https://doi.org/10.1111/cobi.13978	Excluded	Duplicate search result.
948	Watters, F., Stringham, O., Shepherd, C. R., & Cassey, P. (2022). The U.S. market for imported wildlife not listed in the CITES multilateral treaty [Article]. Conservation Biology, 36(6), Article e13978. https://doi.org/10.1111/cobi.13978	Excluded	Duplicate search result.
949	Hoque, M. N., Faisal, G. M., Chowdhur, F. R., Haque, A., & Islam, T. (2022). The urgency of wider adoption of one health approach for the prevention of a future pandemic [Article]. International Journal of One Health, 8(1), 20-33. https://doi.org/10.14202/IJOH.2022.20-33	Excluded	Duplicate search result.
950	Watters, F., Stringham, O., Shepherd, C. R., & Cassey, P. (2022). The US market for imported wildlife not listed in the CITES multilateral treaty. Conservation Biology, 36(6), Article e13978. https://doi.org/10.1111/cobi.13978	Excluded	Duplicate search result.
951	Watters, F., Stringham, O., Shepherd, C. R., & Cassey, P. (2022). The US market for imported wildlife not listed in the CITES multilateral treaty. Conservation Biology, 36(6), Article e13978. https://doi.org/10.1111/cobi.13978	Excluded	Duplicate search result.
952	Rinne, J., Kulkarni, R., Soriano-Redondo, A., Correia, R., & Di Minin, E. (2023). Using automated content analysis to monitor global online trade in endemic reptile species. Diversity and Distributions. https://doi.org/10.1111/ddi.13771	Excluded	Lack of consideration of regulatory approaches or institutional roles governing activities or uses of wildlife that foster zoonotic spillover.
953	Heinrich, S., Shepherd, C. R., & Sy, E. Y. (2022). Using CITES Appendix III to Protect Native Species Found in International Trade: the Case of the Philippines [Article]. Philippine Journal of Science, 151(1), 127-137. https://www.scopus.com/inward/record.uri?eid=2-s2.0-85123921346&partnerID=40&md5=c71e892d388a94fef4835efaf7ffccb9	Excluded	Duplicate search result.
954	Lewis-Whelan, B., Ardiansyah, A., Roberts, P. D., Nijman, V., Damianou, E., Morcatty, T. Q., Birot, H., Imron, M. A., & Nekaris, K. A. I. (2023). Welfare and Management of Civets in Civet Coffee Tourism Plantations. Journal of Applied Animal Welfare Science. https://doi.org/https://dx.doi.org/10.1080/10888705.2023.2270414	Excluded	Lack of consideration of regulatory approaches or institutional roles governing activities or uses of wildlife that foster zoonotic spillover.
955	Lewis-Whelan, B., Ardiansyah, A., Roberts, P. D., Nijman, V., Damianou, E., Morcatty, T. Q., Birot, H., Imron, M. A., & Nekaris, K. A. I. (2023). Welfare and Management of Civets in Civet Coffee Tourism Plantations [Article]. Journal of Applied Animal Welfare Science. https://doi.org/10.1080/10888705.2023.2270414	Excluded	Duplicate search result.
956	Xaba, N. N., Nkomo, S. L., & Harrypersad, K. (2022). Whose Knowledge? Examining the Relationship between the Traditional Medicine Sector and Environmental Conservation Using a Stakeholder Analysis: Perceptions on Warwick Herb Market Durban South Africa [Article]. International Journal of Environmental Research and Public Health, 19(19), Article 11900. https://doi.org/10.3390/ijerph191911900	Excluded	Lack of consideration of regulatory approaches or institutional roles governing activities or uses of wildlife that foster zoonotic spillover.
957	Mayor, P., El Bizri, H. R., Morcatty, T. Q., Moya, K., Bendayan, N., Solis, S., Vasconcelos Neto, C. F. A., Kirkland, M., Arevalo, O., Fang, T. G., Perez-Pena, P. E., & Bodmer, R. E. (2022). Wild meat trade over the last 45 years in the Peruvian Amazon [Research Support, Non-U.S. Gov't]. Conservation Biology, 36(2), e13801. https://doi.org/https://dx.doi.org/10.1111/cobi.13801	Excluded	Lack of consideration of regulatory approaches or institutional roles governing activities or uses of wildlife that foster zoonotic spillover.
958	Mayor, P., El Bizri, H. R., Morcatty, T. Q., Moya, K., Bendayan, N., Solis, S., Vasconcelos Neto, C. F. A., Kirkland, M., Arevalo, O., Fang, T. G., Perez-Pena, P. E., & Bodmer, R. E. (2022). Wild meat trade over the last 45 years in the Peruvian Amazon. Conservation biology : the journal of the Society for Conservation Biology, 36(2), e13801. https://doi.org/https://dx.doi.org/10.1111/cobi.13801	Excluded	Duplicate search result.
959	Mayor, P., El Bizri, H. R., Morcatty, T. Q., Moya, K., Bendayán, N., Solis, S., Vasconcelos Neto, C. F. A., Kirkland, M., Arevalo, O., Fang, T. G., Pérez-Peña, P. E., & Bodmer, R. E. (2022). Wild meat trade over the last 45 years in the Peruvian Amazon [Article]. Conservation Biology, 36(2), Article e13801. https://doi.org/10.1111/cobi.13801	Excluded	Duplicate search result.
960	Chaber, A. L., Moloney, G. K., Renault, V., Morrison-Lanjouw, S., Garigliany, M., Flandroy, L., Pires, D., Busoni, V., Saegerman, C., & Gaubert, P. (2023). Examining the international bushmeat traffic in Belgium: A threat to conservation and public health. One health (Amsterdam, Netherlands), 17, 100605. https://doi.org/10.1016/j.onehlt.2023.100605	Included
961	Aragão Silva, J. A., Dos Santos Soares, L. M., Ferreira, F. S., da Silva, A. B., & Souto, W. M. S. (2023). Use of wild vertebrates for consumption and bushmeat trade in Brazil: a review. Journal of ethnobiology and ethnomedicine, 19(1), 64. https://doi.org/10.1186/s13002-023-00628-x	Excluded	Duplicate search result.
962	S. Gonedelé-Bi, B. Kramoko, J.C.K. Bené, Inza Koné, L. Luiselli, P. Gaubert. (2022). Year-round longitudinal monitoring of a bushmeat market in central-western Côte d’Ivoire: Implication for wildlife conservation. Journal for Nature Conservation, vol. 70. https://doi.org/10.1016/j.jnc.2022.126297.	Excluded	Lack of consideration of regulatory approaches or institutional roles governing activities or uses of wildlife that foster zoonotic spillover.
963	Zhou, W., Orrick, K., Lim, A., Dove, M. (2021). Reframing conservation and development perspectives on bushmeat. Environmental Research Letters, 17(1). http://dx.doi.org/10.1088/1748-9326/ac3db1	Excluded	Lack of consideration of regulatory approaches or institutional roles governing activities or uses of wildlife that foster zoonotic spillover.
964	Zanvo, S., Djagoun, C. A. M. S., Azihou, A. F., Sinsin, B., & Gaubert, P. (2021). Preservative chemicals as a new health risk related to traditional medicine markets in western Africa. One health (Amsterdam, Netherlands), 13, 100268. https://doi.org/10.1016/j.onehlt.2021.100268	Excluded	Lack of consideration of regulatory approaches governing activities or uses of wildlife that foster zoonotic spillover.
965	Teutloff, N., Meller, P., Finckh, M., Cabalo, A. S., Ramiro, G. J., Neinhuis, C., & Lautenschläger, T. (2021). Hunting techniques and their harvest as indicators of mammal diversity and threat in Northern Angola. European journal of wildlife research, 67(6), 101. https://doi.org/10.1007/s10344-021-01541-y	Excluded	Lack of consideration of regulatory approaches or institutional roles governing activities or uses of wildlife that foster zoonotic spillover.
966	Philavong, C., Pruvot, M., Reinharz, D., Mayxay, M., Khammavong, K., Milavong, P., Rattanavong, S., Horwood, P. F., Dussart, P., Douangngeun, B., Theppangna, W., Fine, A. E., Robinson, M. T., & Newton, P. N. (2020). Perception of health risks in Lao market vendors. Zoonoses and public health, 67(7), 796–804. https://doi.org/10.1111/zph.12759	Excluded	Lack of consideration of regulatory approaches or institutional roles governing activities or uses of wildlife that foster zoonotic spillover.
967	Dounias, E., & Ichikawa, M. (2017). Seasonal Bushmeat Hunger in the Congo Basin. EcoHealth, 14(3), 575–590. https://doi.org/10.1007/s10393-017-1252-y	Excluded	Lack of consideration of regulatory approaches or institutional roles governing activities or uses of wildlife that foster zoonotic spillover.
968	Temmam, S., Davoust, B., Chaber, A. L., Lignereux, Y., Michelle, C., Monteil-Bouchard, S., Raoult, D., & Desnues, C. (2017). Screening for Viral Pathogens in African Simian Bushmeat Seized at A French Airport. Transboundary and emerging diseases, 64(4), 1159–1167. https://doi.org/10.1111/tbed.12481	Excluded	Lack of consideration of regulatory approaches or institutional roles governing activities or uses of wildlife that foster zoonotic spillover.
969	Cronin, D. T., Woloszynek, S., Morra, W. A., Honarvar, S., Linder, J. M., Gonder, M. K., O'Connor, M. P., & Hearn, G. W. (2015). Long-Term Urban Market Dynamics Reveal Increased Bushmeat Carcass Volume despite Economic Growth and Proactive Environmental Legislation on Bioko Island, Equatorial Guinea. PloS one, 10(7), e0134464. https://doi.org/10.1371/journal.pone.0134464	Excluded	Lack of consideration of regulatory approaches governing activities or uses of wildlife that foster zoonotic spillover.
970	Kamins, A. O., Rowcliffe, J. M., Ntiamoa-Baidu, Y., Cunningham, A. A., Wood, J. L., & Restif, O. (2015). Characteristics and Risk Perceptions of Ghanaians Potentially Exposed to Bat-Borne Zoonoses through Bushmeat. EcoHealth, 12(1), 104–120. https://doi.org/10.1007/s10393-014-0977-0	Excluded	Lack of consideration of regulatory approaches or institutional roles governing activities or uses of wildlife that foster zoonotic spillover.
971	Kilonzo, C., Stopka, T. J., & Chomel, B. (2013) Illegal animal and (bush) meat trade associated risk of spread of viral infections. In Singh, S. K. (Ed.), Viral infections and global change, (pp. 179-194). John Wiley & Sons. http://onlinelibrary.wiley.com/doi/10.1002/9781118297469.ch10/summary	Excluded	Lack of consideration of regulatory approaches governing activities or uses of wildlife that foster zoonotic spillover.
972	Mukaratirwa, S., La Grange, L., & Pfukenyi, D. M. (2013). Trichinella infections in animals and humans in sub-Saharan Africa: a review. Acta tropica, 125(1), 82–89. https://doi.org/10.1016/j.actatropica.2012.09.005	Excluded	Duplicate search result.
973	Subramanian M. (2012). Zoonotic disease risk and the bushmeat trade: assessing awareness among hunters and traders in Sierra Leone. EcoHealth, 9(4), 471–482. https://doi.org/10.1007/s10393-012-0807-1	Excluded	Lack of consideration of regulatory approaches or institutional roles governing activities or uses of wildlife that foster zoonotic spillover.
974	Vliet, N. van, Nebesse, C., Gambalemoke, S., Akaibe, D., & Nasi, R. (2012). The bushmeat market in Kisangani, Democratic Republic of Congo: implications for conservation and food security. Oryx, 46(2), 196-203. http://dx.doi.org/10.1017/S0030605311000202	Excluded	Duplicate search result.
975	Olayemi, A., Oyeyiola, A., Antunes, A., Bonillo, C., Cruaud, C., & Gaubert, P. (2011). Contribution of DNA-typing to bushmeat surveys: assessment of a roadside market in south-western Nigeria. Wildlife Research, 38(8), 696-716. https://www.publish.csiro.au/wr/wr11015 https://doi.org/10.1071/WR11015	Excluded	Lack of consideration of regulatory approaches or institutional roles governing activities or uses of wildlife that foster zoonotic spillover.
976	Kamins, A. O., Restif, O., Ntiamoa-Baidu, Y., Suu-Ire, R., Hayman, D. T., Cunningham, A. A., Wood, J. L., & Rowcliffe, J. M. (2011). Uncovering the fruit bat bushmeat commodity chain and the true extent of fruit bat hunting in Ghana, West Africa. Biological conservation, 144(12), 3000–3008. https://doi.org/10.1016/j.biocon.2011.09.003	Excluded	Lack of consideration of regulatory approaches or institutional roles governing activities or uses of wildlife that foster zoonotic spillover.
977	Afriyie, J. O., Asare, M. O., & Hejcmanova, P. (2021). Exploring the Knowledge and Perceptions of Local Communities on Illegal Hunting: Long-Term Trends in a West African Protected Area. Forests, 12(11), Article 1454. https://doi.org/10.3390/f12111454	Excluded	Lack of consideration of regulatory approaches or institutional roles governing activities or uses of wildlife that foster zoonotic spillover.
978	Aguillon, S., Din Dipita, A., Lecompte, E., Missoup, A. D., Tindo, M., & Gaubert, P. (2020). Development and characterization of 20 polymorphic microsatellite markers for the white-bellied pangolin Phataginus tricuspis (Mammalia, Pholidota) [Article]. Molecular Biology Reports, 47(6), 4827-4833. https://doi.org/10.1007/s11033-020-05511-6	Excluded	Lack of consideration of regulatory approaches or institutional roles governing activities or uses of wildlife that foster zoonotic spillover.
979	Akani, G. C., Dendi, D., & Luiselli, L. (2015). Ebola virus effects on the bushmeat trade in West Africa [Article]. African Journal of Ecology, 53(4), 613-615. https://doi.org/10.1111/aje.12231	Excluded	Lack of consideration of regulatory approaches or institutional roles governing activities or uses of wildlife that foster zoonotic spillover.
980	Albrechtsen, L., Macdonald, D. W., Johnson, P. J., Castelo, R., & Fa, J. E. (2007). Faunal loss from bushmeat hunting: empirical evidence and policy implications in Bioko Island [Article]. Environmental Science and Policy, 10(7-8), 654-667. https://doi.org/10.1016/j.envsci.2007.04.007	Excluded	Lack of consideration of regulatory approaches or institutional roles governing activities or uses of wildlife that foster zoonotic spillover.
981	Allebone-Webb, S. M., Kümpel, N. F., Rist, J., Cowlishaw, G., Rowcliffe, J. M., & Milner-Gulland, E. J. (2011). Use of Market Data to Assess Bushmeat Hunting Sustainability in Equatorial Guinea [Article]. Conservation Biology, 25(3), 597-606. https://doi.org/10.1111/j.1523-1739.2011.01681.x	Excluded	Lack of consideration of regulatory approaches or institutional roles governing activities or uses of wildlife that foster zoonotic spillover.
982	Allebone-Webb, S. M., Kumpel, N. F., Rist, J., Cowlishaw, G., Rowcliffe, J. M., & Milner-Gulland, E. J. (2011). Use of Market Data to Assess Bushmeat Hunting Sustainability in Equatorial Guinea. [Spanish] [Utilizacion de Datos de Mercado para Evaluar la Sustentabilidad de la Caceria de Vida Silvestre en Guinea Ecautorial.]. Conservation Biology, 25(3), 597-606. https://doi.org/https://dx.doi.org/…	Excluded	Duplicate search result.
983	Amin, R., Wacher, T., Fankem, O., Gilbert, O. N., Ndimbe, M. S., & Fowler, A. (2022). Status and ecology of forest ungulates in the Dja Faunal Reserve, Cameroon [Article]. Mammalia. https://doi.org/10.1515/mammalia-2021-0175	Excluded	Lack of consideration of regulatory approaches or institutional roles governing activities or uses of wildlife that foster zoonotic spillover.
984	Amin, R., Wacher, T., Fankem, O., Gilbert, O. N., Ndimbe, M. S., & Fowler, A. (2022). Status and ecology of forest ungulates in the Dja Faunal Reserve, Cameroon. Mammalia, 86(5), 444-454. https://doi.org/10.1515/mammalia-2021-0175	Excluded	Duplicate search result.
985	Andong, F. A., Ossai, N. I., Echude, D., Okoye, C. O., & Igwe, E. E. (2023). Motives, other meat sources and socioeconomic status predict number of consumers with preference for two antelope species served in Enugu-Nigeria [Article]. Global Ecology and Conservation, 42, Article e02387. https://doi.org/10.1016/j.gecco.2023.e02387	Excluded	Lack of consideration of regulatory approaches or institutional roles governing activities or uses of wildlife that foster zoonotic spillover.
986	Andong, F. A., Ossai, N. I., Echude, D., Okoye, C. O., & Igwe, E. E. (2023). Motives, other meat sources and socioeconomic status predict number of consumers with preference for two antelope species served in Enugu-Nigeria. Global Ecology and Conservation, 42, Article e02387. https://doi.org/10.1016/j.gecco.2023.e02387	Excluded	Duplicate search result.
987	Aragão Silva, J. A., dos Santos Soares, L. M., Ferreira, F. S., da Silva, A. B., & Souto, W. M. S. (2023). Use of wild vertebrates for consumption and bushmeat trade in Brazil: a review [Review]. Journal of Ethnobiology and Ethnomedicine, 19(1), Article 64. https://doi.org/10.1186/s13002-023-00628-x	Excluded	Duplicate search result.
988	Aragao Silva, J. A., Dos Santos Soares, L. M., Ferreira, F. S., da Silva, A. B., & Souto, W. M. S. (2023). Use of wild vertebrates for consumption and bushmeat trade in Brazil: a review [Review]. Journal of Ethnobiology & Ethnomedicine, 19(1), 64. https://doi.org/https://dx.doi.org/10.1186/s13002-023-00628-x	Excluded	Lack of consideration of regulatory approaches or institutional roles governing activities or uses of wildlife that foster zoonotic spillover.
989	Aragao Silva, J. A., Dos Santos Soares, L. M., Ferreira, F. S., da Silva, A. B., & Souto, W. M. S. (2023). Use of wild vertebrates for consumption and bushmeat trade in Brazil: a review [Review]. Journal of ethnobiology and ethnomedicine, 19(1), 64. https://doi.org/https://dx.doi.org/10.1186/s13002-023-00628-x	Excluded	Duplicate search result.
990	Ayoola, A. O., Wang, Y., Nneji, L. M., Adeola, A. C., Ogunjemite, B. G., & Wu, D. D. (2019). Complete mitochondrial genome sequence for the Cercopithecus erythrotis camerunensis (Primate: Cercopithecidae) [Article]. Mitochondrial DNA Part B: Resources, 4(1), 209-210. https://doi.org/10.1080/23802359.2018.1546138	Excluded	Lack of consideration of regulatory approaches or institutional roles governing activities or uses of wildlife that foster zoonotic spillover.
991	Ayoola, A. O., Wang, Y. Y., Nneji, L. M., Adeola, A. C., Ogunjemite, B. G., & Wu, D. D. (2019). Complete mitochondrial genome sequence for the <i>Cercopithecus erythrotis camerunensis</i> (Primate: Cercopithecidae). Mitochondrial DNA Part B-Resources, 4(1), 209-210. https://doi.org/10.1080/23802359.2018.1546138	Excluded	Duplicate search result.
992	Bailey, C., Hilser, H., Siwi, Y., Lawe, Z., Waterman, J., Loffeld, T. A. C., Sampson, H., Tasirin, J., Melfi, V., & Bowkett, A. E. (2022). Trends in the bushmeat market trade in North Sulawesi and conservation implications [Article]. Animal Conservation, 25(1), 4-14. https://doi.org/10.1111/acv.12723	Excluded	Lack of consideration of regulatory approaches or institutional roles governing activities or uses of wildlife that foster zoonotic spillover.
993	Bailey, C., Hilser, H., Siwi, Y., Lawe, Z., Waterman, J., Loffeld, T. A. C., Sampson, H., Tasirin, J., Melfi, V., & Bowkett, A. E. (2022). Trends in the bushmeat market trade in North Sulawesi and conservation implications. Animal Conservation, 25(1), 4-14. https://doi.org/10.1111/acv.12723	Excluded	Duplicate search result.
994	Barrett, M. A., & Ratsimbazafy, J. (2009). Luxury bushmeat trade threatens lemur conservation [Letter]. Nature, 461(7263), 470. https://doi.org/10.1038/461470a	Excluded	Lack of consideration of regulatory approaches or institutional roles governing activities or uses of wildlife that foster zoonotic spillover.
995	Barrett, M. A., & Ratsimbazafy, J. (2009). Luxury bushmeat trade threatens lemur conservation. Nature, 461(7263), 470-470. https://doi.org/10.1038/461470a	Excluded	Duplicate search result.
996	Barrett, M. A., & Ratsimbazafy, J. (2009). Luxury bushmeat trade threatens lemur conservation [Letter]. Nature, 461(7263), 470. https://doi.org/https://dx.doi.org/10.1038/461470a	Excluded	Duplicate search result.
997	Barrett, M. A., & Ratsimbazafy, J. (2009). Luxury bushmeat trade threatens lemur conservation [Letter]. Nature, 461(7263), 470. https://doi.org/https://dx.doi.org/10.1038/461470a	Excluded	Duplicate search result.
998	Batumike, R., Imani, G., Urom, C., & Cuni-Sanchez, A. (2021). Bushmeat hunting around Lomami National Park, Democratic Republic of the Congo [Article]. ORYX, 55(3), 421-431. https://doi.org/10.1017/S0030605319001017	Excluded	Lack of consideration of regulatory approaches governing activities or uses of wildlife that foster zoonotic spillover.
999	Batumike, R., Imani, G., Urom, C., & Cuni-Sanchez, A. (2021). Bushmeat hunting around Lomami National Park, Democratic Republic of the Congo. ORYX, 55(3), 421-431, Article Pii s0030605319001017. https://doi.org/10.1017/s0030605319001017	Excluded	Duplicate search result.
1000	Bell, D., Roberton, S., & Hunter, P. R. (2004). Animal origins of SARS coronavirus: possible links with the international trade in small carnivores. Philosophical Transactions of the Royal Society B-Biological Sciences, 359(1447), 1107-1114. https://doi.org/10.1098/rstb.2004.1492	Excluded	Lack of consideration of regulatory approaches or institutional roles governing activities or uses of wildlife that foster zoonotic spillover.
1001	Bene, J. C. K., Gamys, J., & Dufour, S. (2013). Marketing channel of hunting products in northern Nimba county, Liberia [Article]. Livestock Research for Rural Development, 25(1). https://www.scopus.com/inward/record.uri?eid=2-s2.0-84872125165&partnerID=40&md5=e051c31988c74c5611f89ca9651bb52d	Excluded	Lack of consideration of regulatory approaches governing activities or uses of wildlife that foster zoonotic spillover.
1002	Bitanyi, S., Nesje, M., Kusiluka, L. J. M., Chenyambuga, S. W., & Kaltenborn, B. P. (2012). Awareness and perceptions of local people about wildlife hunting in western Serengeti communities. Tropical Conservation Science, 5(2), 208-224. https://doi.org/10.1177/194008291200500209	Excluded	Lack of consideration of regulatory approaches or institutional roles governing activities or uses of wildlife that foster zoonotic spillover.
1003	Boakye, M. K., Kotzé, A., Dalton, D. L., & Jansen, R. (2016). Unravelling the Pangolin Bushmeat Commodity Chain and the Extent of Trade in Ghana [Article]. Human Ecology, 44(2), 257-264. https://doi.org/10.1007/s10745-016-9813-1	Excluded	Lack of consideration of regulatory approaches governing activities or uses of wildlife that foster zoonotic spillover.
1004	Boakye, M. K., Kotzé, A., Dalton, D. L., & Jansen, R. (2016). Unravelling the Pangolin Bushmeat Commodity Chain and the Extent of Trade in Ghana. Human Ecology, 44(2), 257-264. https://doi.org/10.1007/s10745-016-9813-1	Excluded	Duplicate search result.
1005	Brashares, J. S., Arcese, P., Sam, M. K., Coppolillo, P. B., Sinclair, A. R. E., & Balmford, A. (2004). Bushmeat hunting, wildlife declines, and fish supply in West Africa [Article]. Science, 306(5699), 1180-1183. https://doi.org/10.1126/science.1102425	Excluded	Lack of consideration of regulatory approaches or institutional roles governing activities or uses of wildlife that foster zoonotic spillover.
1006	Brashares, J. S., Arcese, P., Sam, M. K., Coppolillo, P. B., Sinclair, A. R. E., & Balmford, A. (2004). Bushmeat hunting, wildlife declines, and fish supply in West Africa. Science, 306(5699), 1180-1183. https://doi.org/10.1126/science.1102425	Excluded	Duplicate search result.
1007	Brugiere, D., & Magassouba, B. (2009). Pattern and sustainability of the bushmeat trade in the Haut Niger National Park, Republic of Guinea. African Journal of Ecology, 47(4), 630-639. https://doi.org/10.1111/j.1365-2028.2008.01013.x	Excluded	Lack of consideration of regulatory approaches or institutional roles governing activities or uses of wildlife that foster zoonotic spillover.
1008	Bulte, E., & Rondeau, D. (2007). Compensation for wildlife damages: Habitat conversion, species preservation and local welfare [Article]. Journal of Environmental Economics and Management, 54(3), 311-322. https://doi.org/10.1016/j.jeem.2007.02.003	Excluded	Lack of consideration of regulatory approaches or institutional roles governing activities or uses of wildlife that foster zoonotic spillover.
1009	Bulte, E., & Rondeau, D. (2007). Compensation for wildlife damages: Habitat conversion, species preservation and local welfare. Journal of Environmental Economics and Management, 54(3), 311-322. https://doi.org/10.1016/j.jeem.2007.02.003	Excluded	Duplicate search result.
1010	Butynski, T. M., De Jong, Y. A., & Hearn, G. W. (2009). Body measurements for the monkeys of Bioko Island, equatorial guinea [Article]. Primate Conservation, 24(1), 99-105. https://doi.org/10.1896/052.024.0108	Excluded	Lack of consideration of regulatory approaches or institutional roles governing activities or uses of wildlife that foster zoonotic spillover.
1011	Campbell, M. O. (2005). The ecological and social context of mammal hunting in the coastal savanna of Ghana [Article]. Geoforum, 36(6), 667-680. https://doi.org/10.1016/j.geoforum.2005.04.001	Excluded	Lack of consideration of regulatory approaches or institutional roles governing activities or uses of wildlife that foster zoonotic spillover.
1012	Campbell, M. O. (2005). The ecological and social context of mammal hunting in the coastal savanna of Ghana. Geoforum, 36(6), 667-680. https://doi.org/10.1016/j.geoforum.2005.04.001	Excluded	Duplicate search result.
1013	Cawthorn, D. M., & Hoffman, L. C. (2015). The bushmeat and food security nexus: A global account of the contributions, conundrums and ethical collisions. Food Research International, 76, 906-925. https://doi.org/10.1016/j.foodres.2015.03.025	Excluded	Lack of consideration of regulatory approaches or institutional roles governing activities or uses of wildlife that foster zoonotic spillover.
1014	Chaber, A. L., Moloney, G. K., Renault, V., Morrison-Lanjouw, S., Garigliany, M., Flandroy, L., Pires, D., Busoni, V., Saegerman, C., & Gaubert, P. (2023). Examining the international bushmeat traffic in Belgium: A threat to conservation and public health [Article]. One Health, 17, Article 100605. https://doi.org/10.1016/j.onehlt.2023.100605	Excluded	Duplicate search result.
1015	Chaber, A. L., Moloney, G. K., Renault, V., Morrison-Lanjouw, S., Garigliany, M., Flandroy, L., Pires, D., Busoni, V., Saegerman, C., & Gaubert, P. (2023). Examining the international bushmeat traffic in Belgium: A threat to conservation and public health. One Health, 17, Article 100605. https://doi.org/10.1016/j.onehlt.2023.100605	Excluded	Duplicate search result.
1016	Chaber, A. L., Moloney, G. K., Renault, V., Morrison-Lanjouw, S., Garigliany, M., Flandroy, L., Pires, D., Busoni, V., Saegerman, C., & Gaubert, P. (2023). Examining the international bushmeat traffic in Belgium: A threat to conservation and public health. One Health, 17, 100605. https://doi.org/https://dx.doi.org/10.1016/j.onehlt.2023.100605	Excluded	Duplicate search result.
1017	Chaber, A. L., Moloney, G. K., Renault, V., Morrison-Lanjouw, S., Garigliany, M., Flandroy, L., Pires, D., Busoni, V., Saegerman, C., & Gaubert, P. (2023). Examining the international bushmeat traffic in Belgium: A threat to conservation and public health. One Health, 17(no pagination), Article 100605. https://doi.org/https://dx.doi.org/10.1016/j.onehlt.2023.100605	Excluded	Duplicate search result.
1018	Clapham, P., & Van Waerebeek, K. (2007). Bushmeat and bycatch: The sum of the parts [Short survey]. Molecular Ecology, 16(13), 2607-2609. https://doi.org/10.1111/j.1365-294X.2007.03378.x	Excluded	Lack of consideration of regulatory approaches or institutional roles governing activities or uses of wildlife that foster zoonotic spillover.
1019	Coad, L., Abernethy, K., Balmford, A., Manica, A., Airey, L., & Milner-Gulland, E. J. (2010). Distribution and Use of Income from Bushmeat in a Rural Village, Central Gabon [Article]. Conservation Biology, 24(6), 1510-1518. https://doi.org/10.1111/j.1523-1739.2010.01525.x	Excluded	Lack of consideration of regulatory approaches or institutional roles governing activities or uses of wildlife that foster zoonotic spillover.
1020	Coad, L., Abernethy, K., Balmford, A., Manica, A., Airey, L., & Milner-Gulland, E. J. (2010). Distribution and Use of Income from Bushmeat in a Rural Village, Central Gabon. Conservation Biology, 24(6), 1510-1518. https://doi.org/10.1111/j.1523-1739.2010.01525.x	Excluded	Duplicate search result.
1021	Coad, L., Abernethy, K., Balmford, A., Manica, A., Airey, L., & Milner-Gulland, E. J. (2010). Distribution and use of income from bushmeat in a rural village, central Gabon [Research Support, Non-U.S. Gov't]. Conservation Biology, 24(6), 1510-1518. https://doi.org/https://dx.doi.org/10.1111/j.1523-1739.2010.01525.x	Excluded	Duplicate search result.
1022	Coad, L., Abernethy, K., Balmford, A., Manica, A., Airey, L., & Milner-Gulland, E. J. (2010). Distribution and Use of Income from Bushmeat in a Rural Village, Central Gabon. Conservation Biology, 24(6), 1510-1518. https://doi.org/https://dx.doi.org/10.1111/j.1523-1739.2010.01525.x	Excluded	Duplicate search result.
1023	Colyn, M., Hulselmans, J., Sonet, G., Oudé, P., De Winter, J., Natta, A., Nagy, Z. T., & Verheyen, E. (2010). Discovery of a new duiker species (Bovidae: Cephalophinae) from the Dahomey Gap, West Africa [Article]. Zootaxa(2637), 1-30. https://doi.org/10.11646/zootaxa.2637.1.1	Excluded	Duplicate search result.
1024	Colyn, M., Hulselmans, J., Sonet, G., Oudé, P., De Winter, J., Natta, A., Nagy, Z. T., & Verheyen, E. (2010). Discovery of a new duiker species (Bovidae: Cephalophinae) from the Dahomey Gap, West Africa. Zootaxa(2637), 1-30. https://doi.org/10.11646/zootaxa.2637.1.1	Excluded	Lack of consideration of regulatory approaches or institutional roles governing activities or uses of wildlife that foster zoonotic spillover.
1025	Covey, R., & McGraw, S. (2011). Abundance of primates in a West African bushmeat market: implications for cercopithecid conservation in eastern Liberia. American Journal of Physical Anthropology, 144, 114-114. <Go to ISI>://WOS:000288034000162	Excluded	Lack of consideration of regulatory approaches governing activities or uses of wildlife that foster zoonotic spillover.
1026	Covey, R., & McGraw, S. (2011). Abundance of primates in a West African bushmeat market: Implications for cercopithecid conservation in eastern Liberia [Conference Abstract]. American Journal of Physical Anthropology, 52), 114. https://doi.org/https://dx.doi.org/10.1002/ajpa.21502	Excluded	Duplicate search result.
1027	Covey, R., & McGraw, W. S. (2014). Monkeys in a West African bushmeat market: implications for cercopithecid conservation in eastern Liberia. Tropical Conservation Science, 7(1), 115-125. https://doi.org/10.1177/194008291400700103	Excluded	Lack of consideration of regulatory approaches governing activities or uses of wildlife that foster zoonotic spillover.
1028	Covey, R., & Scott McGraw, W. (2014). Monkeys in a West African bushmeat market: Implications for cercopithecid conservation in eastern Liberia [Article]. Tropical Conservation Science, 7(1), 115-125. https://doi.org/10.1177/194008291400700103	Excluded	Duplicate search result.
1029	Cowlishaw, G. (2006). Food for thought [Article]. Planet Earth(AUTUMN 2006), 10-11. https://www.scopus.com/inward/record.uri?eid=2-s2.0-33750369443&partnerID=40&md5=66cfcd6b5b162879d9222ff4617a10c1	Excluded	Lack of consideration of regulatory approaches or institutional roles governing activities or uses of wildlife that foster zoonotic spillover.
1030	Cowlishaw, G., Mendelson, S., & Rowcliffe, J. M. (2005). Structure and operation of a bushmeat commodity chain in southwestern Ghana [Article]. Conservation Biology, 19(1), 139-149. https://www.scopus.com/inward/record.uri?eid=2-s2.0-14044252239&partnerID=40&md5=714e5a16d788fc92056e6ee0f3e2e6bd	Excluded	Lack of consideration of regulatory approaches or institutional roles governing activities or uses of wildlife that foster zoonotic spillover.
1031	Cowlishaw, G., Mendelson, S., & Rowcliffe, J. M. (2005). Evidence for post-depletion sustainability in a mature bushmeat market [Article]. Journal of Applied Ecology, 42(3), 460-468. https://doi.org/10.1111/j.1365-2664.2005.01046.x	Excluded	Lack of consideration of regulatory approaches or institutional roles governing activities or uses of wildlife that foster zoonotic spillover.
1032	Cowlishaw, G., Mendelson, S., & Rowcliffe, J. M. (2005). Structure and operation of a bushmeat commodity chain in southwestern Ghana. Conservation Biology, 19(1), 139-149. <Go to ISI>://WOS:000226438600020	Excluded	Duplicate search result.
1033	Creel, S., Becker, M. S., de Merkle, J. R., & Goodheart, B. (2023). Hot or hungry? A tipping point in the effect of prey depletion on African wild dogs. Biological Conservation, 282, Article 110043. https://doi.org/10.1016/j.biocon.2023.110043	Excluded	Lack of consideration of regulatory approaches or institutional roles governing activities or uses of wildlife that foster zoonotic spillover.
1034	Cronin, D. T., Clee, P. R. S., Mitchell, M. W., Meñe, D. B., Fernández, D., Riaco, C., Meñe, M. F., Echube, J. M. E., Hearn, G. W., & Gonder, M. K. (2017). Conservation strategies for understanding and combating the primate bushmeat trade on Bioko Island, Equatorial Guinea. American Journal of Primatology, 79(11), Article e22663. https://doi.org/10.1002/ajp.22663	Excluded	Lack of consideration of regulatory approaches governing activities or uses of wildlife that foster zoonotic spillover.
1035	Cronin, D. T., Sesink Clee, P. R., Mitchell, M. W., Bocuma Meñe, D., Fernández, D., Riaco, C., Fero Meñe, M., Esara Echube, J. M., Hearn, G. W., & Gonder, M. K. (2017). Conservation strategies for understanding and combating the primate bushmeat trade on Bioko Island, Equatorial Guinea [Review]. American Journal of Primatology, 79(11), Article 22663. https://doi.org/10.1002/ajp.22663	Excluded	Duplicate search result.
1036	Cronin, D. T., Sesink Clee, P. R., Mitchell, M. W., Bocuma Mene, D., Fernandez, D., Riaco, C., Fero Mene, M., Esara Echube, J. M., Hearn, G. W., & Gonder, M. K. (2017). Conservation strategies for understanding and combating the primate bushmeat trade on Bioko Island, Equatorial Guinea [Review Research Support, Non-U.S. Gov't Research Support, U.S. Gov't, Non-P.H.S.]. American Journal of Primatol…	Excluded	Duplicate search result.
1037	Cronin, D. T., Sesink Clee, P. R., Mitchell, M. W., Bocuma Mene, D., Fernandez, D., Riaco, C., Fero Mene, M., Esara Echube, J. M., Hearn, G. W., & Gonder, M. K. (2017). Conservation strategies for understanding and combating the primate bushmeat trade on Bioko Island, Equatorial Guinea [Review]. American Journal of Primatology, 79(11). https://doi.org/https://dx.doi.org/10.1002/ajp.22663	Excluded	Duplicate search result.
1038	Cronin, D. T., Woloszynek, S., Morra, W. A., Honarvar, S., Linder, J. M., Gonder, M. K., O'Connor, M. P., & Hearn, G. W. (2015). Long-term urban market dynamics reveal increased bushmeat carcass volume despite economic growth and proactive environmental legislation on Bioko Island, Equatorial Guinea [Article]. PLoS ONE, 10(7), Article e0134464. https://doi.org/10.1371/journal.pone.0134464	Excluded	Duplicate search result.
1039	Cronin, D. T., Woloszynek, S., Morra, W. A., Honarvar, S., Linder, J. M., Gonder, M. K., O'Connor, M. P., & Hearn, G. W. (2015). Long-Term Urban Market Dynamics Reveal Increased Bushmeat Carcass Volume despite Economic Growth and Proactive Environmental Legislation on Bioko Island, Equatorial Guinea. PLoS ONE, 10(7), Article e0134464. https://doi.org/10.1371/journal.pone.0134464	Excluded	Duplicate search result.
1040	Cronin, D. T., Woloszynek, S., Morra, W. A., Honarvar, S., Linder, J. M., Gonder, M. K., O'Connor, M. P., & Hearn, G. W. (2015). Long-Term Urban Market Dynamics Reveal Increased Bushmeat Carcass Volume despite Economic Growth and Proactive Environmental Legislation on Bioko Island, Equatorial Guinea [Research Support, Non-U.S. Gov't]. PLoS ONE [Electronic Resource], 10(7), e0134464. https://doi.o…	Excluded	Duplicate search result.
1041	Cronin, D. T., Woloszynek, S., Morra, W. A., Honarvar, S., Linder, J. M., Gonder, M. K., O'Connor, M. P., & Hearn, G. W. (2015). Long-term urban market dynamics reveal increased bushmeat carcass volume despite economic growth and proactive environmental legislation on Bioko Island, Equatorial Guinea. PLoS ONE, 10(7) (no pagination), Article e0134464. https://doi.org/https://dx.doi.org/10.1371/jou…	Excluded	Duplicate search result.
1042	Crookes, D. J., Ankudey, N., & Milner-Gulland, E. J. (2005). The value of a long-term bushmeat market dataset as an indicator of system dynamics [Article]. Environmental Conservation, 32(4), 333-339. https://doi.org/10.1017/S037689290500250X	Excluded	Lack of consideration of regulatory approaches or institutional roles governing activities or uses of wildlife that foster zoonotic spillover.
1043	Crookes, D. J., Ankudey, N., & Milner-Gulland, E. J. (2005). The value of a long-term bushmeat market dataset as an indicator of system dynamics. Environmental Conservation, 32(4), 333-339. https://doi.org/https://dx.doi.org/10.1017/S037689290500250X	Excluded	Duplicate search result.
1044	Crookes, D. J., & Milner-Gulland, E. J. (2006). Wildlife and economic policies affecting the bushmeat trade: a framework for analysis. South African Journal of Wildlife Research, 36(2), 159-165. <Go to ISI>://WOS:000243595900008	Excluded	Lack of consideration of regulatory approaches or institutional roles governing activities or uses of wildlife that foster zoonotic spillover.
1045	De Merode, E., & Cowlishaw, G. (2006). Species protection, the changing informal economy, and the politics of access to the bushmeat trade in the Democratic Republic of Congo [Article]. Conservation Biology, 20(4), 1262-1271. https://doi.org/10.1111/j.1523-1739.2006.00425.x	Excluded	Lack of consideration of institutional roles governing activities or uses of wildlife that foster zoonotic spillover.
1046	de Merode, E., & Cowlishaw, G. (2006). Species protection, the changing informal economy, and the politics of access to the bushmeat trade in the Democratic Republic of Congo. Conservation Biology, 20(4), 1262-1271. https://doi.org/10.1111/j.1523-1739.2006.00425.x	Excluded	Duplicate search result.
1047	De Merode, E., & Cowlishaw, G. (2006). Species protection, the changing informal economy, and the politics of access to the bushmeat trade in the Democratic Republic of Congo [Research Support, Non-U.S. Gov't]. Conservation Biology, 20(4), 1262-1271. https://doi.org/https://dx.doi.org/10.1111/j.1523-1739.2006.00425.x	Excluded	Duplicate search result.
1048	De Merode, E., & Cowlishaw, G. (2006). Species protection, the changing informal economy, and the politics of access to the bushmeat trade in the Democratic Republic of Congo. Conservation Biology, 20(4), 1262-1271. https://doi.org/https://dx.doi.org/10.1111/j.1523-1739.2006.00425.x	Excluded	Duplicate search result.
1049	De Merode, E., Smith, K. H., Homewood, K., Pettifor, R., Rowcliffe, M., & Cowlishaw, G. (2007). The impact of armed conflict on protected-area efficacy in Central Africa [Article]. Biology Letters, 3(3), 299-301. https://doi.org/10.1098/rsbl.2007.0010	Excluded	Lack of consideration of regulatory approaches or institutional roles governing activities or uses of wildlife that foster zoonotic spillover.
1050	de Merode, E., Smith, K. H., Homewood, K., Pettifor, R., Rowcliffe, M., & Cowlishaw, G. (2007). The impact of armed conflict on protected-area efficacy in Central Africa. Biology Letters, 3(3), 299-301. https://doi.org/10.1098/rsbl.2007.0010	Excluded	Duplicate search result.
1051	de Merode, E., Smith, K. H., Homewood, K., Pettifor, R., Rowcliffe, M., & Cowlishaw, G. (2007). The impact of armed conflict on protected-area efficacy in Central Africa [Research Support, Non-U.S. Gov't]. Biology Letters, 3(3), 299-301. https://doi.org/https://dx.doi.org/10.1098/rsbl.2007.0010	Excluded	Duplicate search result.
1052	De Merode, E., Smith, K. H., Homewood, K., Pettifor, R., Rowcliffe, M., & Cowlishaw, G. (2007). The impact of armed conflict on protected-area efficacy in Central Africa. Biology Letters, 3(3), 299-301. https://doi.org/https://dx.doi.org/10.1098/rsbl.2007.0010	Excluded	Duplicate search result.
1053	De Vere, R. A., Warren, Y., Nicholas, A., Mackenzie, M. E., & Higham, J. P. (2011). Nest site ecology of the cross river gorilla at the Kagwene Gorilla Sanctuary, Cameroon, with special reference to anthropogenic influence [Article]. American Journal of Primatology, 73(3), 253-261. https://doi.org/10.1002/ajp.20886	Excluded	Lack of consideration of regulatory approaches or institutional roles governing activities or uses of wildlife that foster zoonotic spillover.
1054	De Vere, R. A., Warren, Y., Nicholas, A., Mackenzie, M. E., & Higham, J. P. (2011). Nest Site Ecology of the Cross River gorilla at the Kagwene Gorilla Sanctuary, Cameroon, With Special Reference to Anthropogenic Influence. American Journal of Primatology, 73(3), 253-261. https://doi.org/10.1002/ajp.20886	Excluded	Duplicate search result.
1055	De Vere, R. A., Warren, Y., Nicholas, A., Mackenzie, M. E., & Higham, J. P. (2011). Nest site ecology of the Cross River gorilla at the Kagwene Gorilla Sanctuary, Cameroon, with special reference to anthropogenic influence [Research Support, U.S. Gov't, Non-P.H.S.]. American Journal of Primatology, 73(3), 253-261. https://doi.org/https://dx.doi.org/10.1002/ajp.20886	Excluded	Duplicate search result.
1056	De Vere, R. A., Warren, Y., Nicholas, A., Mackenzie, M. E., & Higham, J. P. (2011). Nest site ecology of the cross river gorilla at the Kagwene Gorilla Sanctuary, Cameroon, with special reference to anthropogenic influence. American Journal of Primatology, 73(3), 253-261. https://doi.org/https://dx.doi.org/10.1002/ajp.20886	Excluded	Duplicate search result.
1057	Delisle, A., Kim, M. K., Stoeckl, N., Lui, F. W., & Marsh, H. (2018). The socio-cultural benefits and costs of the traditional hunting of dugongs &ITDugong dugon&IT and green turtles &ITChelonia myda&ITs in Torres Strait, Australia. ORYX, 52(2), 250-261. https://doi.org/10.1017/s0030605317001466	Excluded	Lack of consideration of regulatory approaches or institutional roles governing activities or uses of wildlife that foster zoonotic spillover.
1058	Din Dipita, A., Missoup, A. D., Tindo, M., & Gaubert, P. (2022). DNA-typing improves illegal wildlife trade surveys: Tracing the Cameroonian bushmeat trade [Article]. Biological Conservation, 269, Article 109552. https://doi.org/10.1016/j.biocon.2022.109552	Excluded	Lack of consideration of regulatory approaches or institutional roles governing activities or uses of wildlife that foster zoonotic spillover.
1059	Dipita, A. D., Missoup, A. D., Tindo, M., & Gaubert, P. (2022). DNA-typing improves illegal wildlife trade surveys: Tracing the Cameroonian bushmeat trade. Biological Conservation, 269, Article 109552. https://doi.org/10.1016/j.biocon.2022.109552	Excluded	Duplicate search result.
1060	Djagoun, C., Nago, G., Azihou, A. F., Vodouhê, F., Agli, A., Zanvo, S., Djossa, B., Assogbadjo, A., Sinsin, B., & Gaubert, P. (2022). Assessing local knowledge on the diversity and abundance of bushmeat species and hunting pressure in the fragmented forest islands of southern Benin (Dahomey Gap). African Journal of Ecology, 60(2), 165-174. https://doi.org/10.1111/aje.12955	Excluded	Duplicate search result.
1061	Djagoun, C. A. M. S., Nago, G., Azihou, A. F., Vodouhê, F., Agli, A., Zanvo, S., Djossa, B., Assogbadjo, A., Sinsin, B., & Gaubert, P. (2022). Assessing local knowledge on the diversity and abundance of bushmeat species and hunting pressure in the fragmented forest islands of southern Benin (Dahomey Gap) [Article]. African Journal of Ecology, 60(2), 165-174. https://doi.org/10.1111/aje.12955	Excluded	Lack of consideration of regulatory approaches or institutional roles governing activities or uses of wildlife that foster zoonotic spillover.
1062	Djagoun, C. A. M. S., Zanvo, S., Azihou, F., Nago, G., Djagoun, J., Vodouhê, F., Djossa, B., Assogbadjo, A. E., Leprieur, F., Sinsin, B., & Gaubert, P. (2023). Assessing the impact of the wildlife trade in West Africa (Benin): Functional diversity matters too [Article]. Global Ecology and Conservation, 47, Article e02630. https://doi.org/10.1016/j.gecco.2023.e02630	Excluded	Lack of consideration of regulatory approaches or institutional roles governing activities or uses of wildlife that foster zoonotic spillover.
1063	Donkor, N. T. (2011). Bushmeat crisis and wildlife conservation in Ghana: Towards a sustainable future. In Natural Resources in Ghana: Management, Policy and Economics (pp. 85-107). Nova Science Publishers, Inc. https://www.scopus.com/inward/record.uri?eid=2-s2.0-84895311906&partnerID=40&md5=483075d99e448bf5501561e83fa460b0	Excluded	Lack of consideration of regulatory approaches or institutional roles governing activities or uses of wildlife that foster zoonotic spillover.
1064	Dounias, E., & Ichikawa, M. (2017). Seasonal Bushmeat Hunger in the Congo Basin [Article]. EcoHealth, 14(3), 575-590. https://doi.org/10.1007/s10393-017-1252-y	Excluded	Duplicate search result.
1065	Dounias, E., & Ichikawa, M. (2017). Seasonal Bushmeat Hunger in the Congo Basin. EcoHealth, 14(3), 575-590. https://doi.org/10.1007/s10393-017-1252-y	Excluded	Duplicate search result.
1066	Dounias, E., & Ichikawa, M. (2017). Seasonal Bushmeat Hunger in the Congo Basin. EcoHealth, 14(3), 575-590. https://doi.org/https://dx.doi.org/10.1007/s10393-017-1252-y	Excluded	Duplicate search result.
1067	Dounias, E., & Ichikawa, M. (2017). Seasonal Bushmeat Hunger in the Congo Basin. EcoHealth, 14(3), 575-590. https://doi.org/https://dx.doi.org/10.1007/s10393-017-1252-y	Excluded	Duplicate search result.
1068	Duonamou, L., Konate, A., Xu, J., & Humle, T. (2021). Temporal evolution of bushmeat traded in High Niger National Park, Guinea, West Africa [Review]. ORYX, 55(5), 717-724. https://doi.org/10.1017/S0030605319001443	Excluded	Lack of consideration of regulatory approaches or institutional roles governing activities or uses of wildlife that foster zoonotic spillover.
1069	Duonamou, L., Konate, A., Xu, J. L., & Humle, T. (2021). Temporal evolution of bushmeat traded in High Niger National Park, Guinea, West Africa. ORYX, 55(5), 717-724, Article Pii s0030605319001443. https://doi.org/10.1017/s0030605319001443	Excluded	Duplicate search result.
1070	Duporge, I., Hodgetts, T., Wang, T., & Macdonald, D. W. (2020). The spatial distribution of illegal hunting of terrestrial mammals in Sub-Saharan Africa: a systematic map. Environmental Evidence, 9(1), Article 15. https://doi.org/10.1186/s13750-020-00195-8	Excluded	Lack of consideration of regulatory approaches governing activities or uses of wildlife that foster zoonotic spillover.
1071	Durant, S. M., Becker, M. S., Creel, S., Bashir, S., Dickman, A. J., Beudels-Jamar, R. C., Lichtenfeld, L., Hilborn, R., Wall, J., Wittemyer, G., Badamjav, L., Blake, S., Boitani, L., Breitenmoser, C., Broekhuis, F., Christianson, D., Cozzi, G., Davenport, T. R. B., Deutsch, J., . . . Pettorelli, N. (2015). Developing fencing policies for dryland ecosystems. Journal of Applied Ecology, 52(3), 544…	Excluded	Lack of consideration of regulatory approaches or institutional roles governing activities or uses of wildlife that foster zoonotic spillover.
1072	Elizabeth, A., Bamidele, A., Excellence, A., Olaleru, F., Lanrewaju, O. A., & Omoregie, I. P. (2022). Impacts of trace metals on Roan Antelope, Hippotragus equines and its Endoparasite Strongyloides spp., sampled in the tropical rainforests of Odo Ona Kekere, Ibadan, Oyo State, Nigeria [Article]. Scientific African, 16, Article e01224. https://doi.org/10.1016/j.sciaf.2022.e01224	Excluded	Duplicate search result.
1073	Elizabeth, A., Bamidele, A., Excellence, A., Olaleru, F., Lanrewaju, O. A., & Omoregie, I. P. (2022). Impacts of trace metals on Roan Antelope, <i>Hippotragus equines</i> and its Endoparasite <i>Strongyloides spp.</i>, sampled in the tropical rainforests of Odo Ona Kekere, Ibadan, Oyo State, Nigeria. Scientific African, 16, Article e01224. https://doi.org/10.1016/j.sciaf.2022.e01224	Excluded	Lack of consideration of regulatory approaches or institutional roles governing activities or uses of wildlife that foster zoonotic spillover.
1074	Estrada, A., Garber, P. A., Mittermeiee, R. A., Wich, S., Gouveia, S., Dobrovolski, R., Nekaris, K. A. I., Nijman, V., Rylands, A. B., Maisels, F., Williamson, E. A., Bicca-Marques, J., Fuentes, A., Jerusalinsky, L., Johnson, S., de Melo, F. R., Oliveira, L., Schwitzer, C., Roos, C., . . . Setiawan, A. (2018). Primates in peril: the significance of Brazil, Madagascar, Indonesia and the Democratic…	Excluded	Lack of consideration of regulatory approaches or institutional roles governing activities or uses of wildlife that foster zoonotic spillover.
1075	Estrada, A., Garber, P. A., Mittermeier, R. A., Wich, S., Gouveia, S., Dobrovolski, R., Nekaris, K. A. I., Nijman, V., Rylands, A. B., Maisels, F., Williamson, E. A., Bicca-Marques, J., Fuentes, A., Jerusalinsky, L., Johnson, S., de Melo, F. R., Oliveira, L., Schwitzer, C., Roos, C., . . . Setiawan, A. (2018). Primates in peril: The significance of Brazil, Madagascar, Indonesia and the Democratic…	Excluded	Duplicate search result.
1076	Estrada, A., Garber, P. A., Mittermeier, R. A., Wich, S., Gouveia, S., Dobrovolski, R., Nekaris, K. A. I., Nijman, V., Rylands, A. B., Maisels, F., Williamson, E. A., Bicca-Marques, J., Fuentes, A., Jerusalinsky, L., Johnson, S., de Melo, F. R., Oliveira, L., Schwitzer, C., Roos, C., . . . Setiawan, A. (2018). Primates in peril: The significance of Brazil, Madagascar, Indonesia and the Democratic…	Excluded	Duplicate search result.
1077	Estrada, A., Garber, P. A., Mittermeier, R. A., Wich, S., Gouveia, S., Dobrovolski, R., Nekaris, K. A. I., Nijman, V., Rylands, A. B., Maisels, F., Williamson, E. A., Bicca-Marques, J., Fuentes, A., Jerusalinsky, L., Johnson, S., Rodrigues de Melo, F., Oliveira, L., Schwitzer, C., Roos, C., . . . Setiawan, A. (2018). Primates in peril: the significance of Brazil, Madagascar, Indonesia and the Dem…	Excluded	Duplicate search result.
1078	Fa, J. E., Farfán, M. A., Marquez, A. L., Duarte, J., Nackoney, J., Hall, A., Dupain, J., Seymour, S., Johnson, P. J., Macdonald, D. W., & Vargas, J. M. (2014). Mapping Hotspots of Threatened Species Traded in Bushmeat Markets in the Cross-Sanaga Rivers Region [Article]. Conservation Biology, 28(1), 224-233. https://doi.org/10.1111/cobi.12151	Excluded	Lack of consideration of regulatory approaches or institutional roles governing activities or uses of wildlife that foster zoonotic spillover.
1079	Fa, J. E., Farfán, M. A., Marquez, A. L., Duarte, J., Nackoney, J., Hall, A., Dupain, J., Seymour, S., Johnson, P. J., Macdonald, D. W., & Vargas, J. M. (2014). Mapping Hotspots of Threatened Species Traded in Bushmeat Markets in the Cross-Sanaga Rivers Region. Conservation Biology, 28(1), 224-233. https://doi.org/10.1111/cobi.12151	Excluded	Duplicate search result.
1080	Fa, J. E., Farfan, M. A., Marquez, A. L., Duarte, J., Nackoney, J., Hall, A., Dupain, J., Seymour, S., Johnson, P. J., MacDonald, D. W., & Vargas, J. M. (2014). Mapping hotspots of threatened species traded in bushmeat markets in the Cross-Sanaga rivers region [Research Support, Non-U.S. Gov't]. Conservation Biology, 28(1), 224-233. https://doi.org/https://dx.doi.org/10.1111/cobi.12151	Excluded	Duplicate search result.
1081	Fa, J. E., Farfan, M. A., Marquez, A. L., Duarte, J., Nackoney, J., Hall, A., Dupain, J., Seymour, S., Johnson, P. J., Macdonald, D. W., & Vargas, J. M. (2014). Mapping Hotspots of Threatened Species Traded in Bushmeat Markets in the Cross-Sanaga Rivers Region. Conservation Biology, 28(1), 224-233. https://doi.org/https://dx.doi.org/10.1111/cobi.12151	Excluded	Duplicate search result.
1082	Fa, J. E., Garcia Yuste, J. E., & Castelo, R. (2000). Bushmeat markets on Bioko Island as a measure of hunting pressure [Article]. Conservation Biology, 14(6), 1602-1613. https://doi.org/10.1046/j.1523-1739.2000.99067.x	Excluded	Lack of consideration of regulatory approaches governing activities or uses of wildlife that foster zoonotic spillover.
1083	Fa, J. E., Olivero, J., Farfán, M. A., Márquez, A. L., Duarte, J., Nackoney, J., Hall, A., Dupain, J., Seymour, S., Johnson, P. J., Macdonald, D. W., Real, R., & Vargas, J. M. (2015). Correlates of bushmeat in markets and depletion of wildlife [Article]. Conservation Biology, 29(3), 805-815. https://doi.org/10.1111/cobi.12441	Excluded	Lack of consideration of regulatory approaches governing activities or uses of wildlife that foster zoonotic spillover.
1084	Fargeot, C., Drouet-Hoguet, N., & Bel, S. (2017). The role of bushmeat in urban household consumption: Insights from Bangui, the capital city of the Central African Republic. Bois Et Forets Des Tropiques(332), 31-42. <Go to ISI>://WOS:000406437700003	Excluded	Duplicate search result.
1085	Fargeot, C., Drouet-Hoguet, N., & Le Bel, S. (2017). The role of bushmeat in urban household consumption: Insights from Bangui, the capital city of the Central African Republic [Article]. Bois et Forets des Tropiques(332), 31-42. https://doi.org/10.19182/bft2017.332.a31331	Excluded	Lack of consideration of regulatory approaches governing activities or uses of wildlife that foster zoonotic spillover.
1086	Faulkner, S. C., Stevens, M. C. A., Romañach, S. S., Lindsey, P. A., & Le Comber, S. C. (2018). A spatial approach to combatting wildlife crime. Conservation Biology, 32(3), 685-693. https://doi.org/10.1111/cobi.13027	Excluded	Lack of consideration of institutional roles governing activities or uses of wildlife that foster zoonotic spillover.
1087	Fominka, N. T., Oliveira, H. F. M., Taboue, G. C. T., Luma, F. E., Robinson, C. A., & Fokam, E. B. (2021). Conserving the forgotten: New insights from a Central African biodiversity hotspot on the anthropogenic perception of nocturnal primates (Mammalia: Strepsirrhini). Primates, 62(3), 537-546. https://doi.org/10.1007/s10329-021-00898-7	Excluded	Lack of consideration of regulatory approaches or institutional roles governing activities or uses of wildlife that foster zoonotic spillover.
1088	Foya, Y. R., Mgeni, C. P., Kadigi, R. M. J., Kimaro, M. H., & Hassan, S. N. (2023). Do communities understand the impacts of unlawful bushmeat hunting and trade? Insights from villagers bordering Western Nyerere National Park Tanzania [Article]. Global Ecology and Conservation, 46, Article e02626. https://doi.org/10.1016/j.gecco.2023.e02626	Excluded	Lack of consideration of regulatory approaches or institutional roles governing activities or uses of wildlife that foster zoonotic spillover.
1089	Foya, Y. R., Mgeni, C. P., Kadigi, R. M. J., Kimaro, M. H., & Hassan, S. N. (2023). Do communities understand the impacts of unlawful bushmeat hunting and trade? Insights from villagers bordering Western Nyerere National Park Tanzania. Global Ecology and Conservation, 46, Article e02626. https://doi.org/10.1016/j.gecco.2023.e02626	Excluded	Duplicate search result.
1090	Frandsen, P., Fontsere, C., Nielsen, S. V., Hanghøj, K., Castejon-Fernandez, N., Lizano, E., Hughes, D., Hernandez-Rodriguez, J., Korneliussen, T. S., Carlsen, F., Siegismund, H. R., Mailund, T., Marques-Bonet, T., & Hvilsom, C. (2020). Targeted conservation genetics of the endangered chimpanzee [Article]. Heredity, 125(1-2), 15-27. https://doi.org/10.1038/s41437-020-0313-0	Excluded	Lack of consideration of regulatory approaches or institutional roles governing activities or uses of wildlife that foster zoonotic spillover.
1091	Frandsen, P., Fontsere, C., Nielsen, S. V., Hanghoj, K., Castejon-Fernandez, N., Lizano, E., Hughes, D., Hernandez-Rodriguez, J., Korneliussen, T. S., Carlsen, F., Siegismund, H. R., Mailund, T., Marques-Bonet, T., & Hvilsom, C. (2020). Targeted conservation genetics of the endangered chimpanzee. Heredity, 125(1-2), 15-27. https://doi.org/10.1038/s41437-020-0313-0	Excluded	Duplicate search result.
1092	Frandsen, P., Fontsere, C., Nielsen, S. V., Hanghoj, K., Castejon-Fernandez, N., Lizano, E., Hughes, D., Hernandez-Rodriguez, J., Korneliussen, T. S., Carlsen, F., Siegismund, H. R., Mailund, T., Marques-Bonet, T., & Hvilsom, C. (2020). Targeted conservation genetics of the endangered chimpanzee [Research Support, N.I.H., Extramural Research Support, Non-U.S. Gov't]. Heredity, 125(1-2), 15-27. ht…	Excluded	Duplicate search result.
1093	Frandsen, P., Fontsere, C., Nielsen, S. V., Hanghoj, K., Castejon-Fernandez, N., Lizano, E., Hughes, D., Hernandez-Rodriguez, J., Korneliussen, T. S., Carlsen, F., Siegismund, H. R., Mailund, T., Marques-Bonet, T., & Hvilsom, C. (2020). Targeted conservation genetics of the endangered chimpanzee. Heredity, 125(1-2), 15-27. https://doi.org/https://dx.doi.org/10.1038/s41437-020-0313-0	Excluded	Duplicate search result.
1094	Fusari, A., & Carpaneto, G. M. (2006). Subsistence hunting and conservation issues in the game reserve of Gile, Mozambique [Article]. Biodiversity and Conservation, 15(8), 2477-2495. https://doi.org/10.1007/s10531-004-8229-1	Excluded	Lack of consideration of regulatory approaches or institutional roles governing activities or uses of wildlife that foster zoonotic spillover.
1095	Fusari, A., & Carpaneto, G. M. (2006). Subsistence hunting and conservation issues in the game reserve of Gile, Mozambique. Biodiversity and Conservation, 15(8), 2477-2495. https://doi.org/10.1007/s10531-004-8229-1	Excluded	Duplicate search result.
1096	Gandiwa, E. (2011). Preliminary assessment of illegal hunting by communities adjacent to the northern Gonarezhou National Park, Zimbabwe. Tropical Conservation Science, 4(4), 445-467. https://doi.org/10.1177/194008291100400407	Excluded	Lack of consideration of regulatory approaches governing activities or uses of wildlife that foster zoonotic spillover.
1097	Gandiwa, E., Sprangers, S., van Bommel, S., Heitkönig, I. M. A., Leeuwis, C., & Prins, H. H. T. (2014). Spill-over effect in media framing: Representations of wildlife conservation in Zimbabwean and international media, 1989-2010. Journal for Nature Conservation, 22(5), 413-423. https://doi.org/10.1016/j.jnc.2014.03.009	Excluded	Lack of consideration of regulatory approaches or institutional roles governing activities or uses of wildlife that foster zoonotic spillover.
1098	Georgewill, I., Akani, G. C., Luiselli, L., Petrozzi, F., Dendi, D., Ugbomeh, A. P., Fa, J. E., & Onuegbu, G. C. (2022). Determining the composition and structure of antelope communities in three study sites within the Niger Delta (Nigeria) based on bushmeat market data [Article]. Tropical Ecology, 63(1), 145-150. https://doi.org/10.1007/s42965-021-00180-3	Excluded	Lack of consideration of regulatory approaches governing activities or uses of wildlife that foster zoonotic spillover.
1099	Georgewill, I., Akani, G. C., Luiselli, L., Petrozzi, F., Dendi, D., Ugbomeh, A. P., Fa, J. E., & Onuegbu, G. C. (2022). Determining the composition and structure of antelope communities in three study sites within the Niger Delta (Nigeria) based on bushmeat market data. Tropical Ecology, 63(1), 145-150. https://doi.org/10.1007/s42965-021-00180-3	Excluded	Duplicate search result.
1100	Gils, E. J. T. V., Ingram, V. J., Iponga, D. M., & Abernethy, K. (2019). Changes in Livelihood Practices, Strategies and Dependence on Bushmeat in Two Provinces in Gabon [Article]. International Forestry Review, 21(1), 108-127. https://doi.org/10.1505/146554819825863753	Excluded	Lack of consideration of regulatory approaches governing activities or uses of wildlife that foster zoonotic spillover.
1101	Gonçalves, F. M. P., Luís, J. C., Tchamba, J. J., Cachissapa, M. J., & Chisingui, A. V. (2019). A rapid assessment of hunting and bushmeat trade along the roadside between five Angolan major towns [Article]. Nature Conservation, 37, 151-160. https://doi.org/10.3897/natureconservation.37.37590	Excluded	Lack of consideration of regulatory approaches governing activities or uses of wildlife that foster zoonotic spillover.
1102	Gonçalves, F. M. P., Luís, J. C., Tchamba, J. J., Cachissapa, M. J., & Chisingui, A. V. (2019). A rapid assessment of hunting and bushmeat trade along the roadside between five Angolan major towns. Nature Conservation-Bulgaria(37), 151-160. https://doi.org/10.3897/natureconservation.37.37590	Excluded	Duplicate search result.
1103	Gonedelé Bi, S., Koné, I., Béné, J. C. K., Bitty, E. A., Yao, K. A., Kouassi, B. A., & Gaubert, P. (2017). Bushmeat hunting around a remnant coastal rainforest in Côte d'Ivoire [Article]. ORYX, 51(3), 418-427. https://doi.org/10.1017/S0030605315001453	Excluded	Lack of consideration of regulatory approaches or institutional roles governing activities or uses of wildlife that foster zoonotic spillover.
1104	Gonedele Bi, S., Koné, I., Béné, J. C. K., Bitty, E. A., Yao, K. A., Kouassi, B. A., & Gaubert, P. (2017). Bushmeat hunting around a remnant coastal rainforest in Cote d'Ivoire. ORYX, 51(3), 418-427. https://doi.org/10.1017/s0030605315001453	Excluded	Duplicate search result.
[truncated: 494 more rows]

## Sheet: Grey Lit
Reference	Citation	Date Obtained
[truncated: 22 more rows]
