# Supplementary material for: Preventing zoonotic spillover through regulatory frameworks governing wildlife trade: A scoping review
Source: PLoS One. 2025 Jan 6;20(1):e0312012. doi: 10.1371/journal.pone.0312012 (PMC11703008; doi:10.1371/journal.pone.0312012)
Supplement: S4 Table — (XLSX) [file pone.0312012.s004.xlsx]

## Sheet: Sheet1
#	Author	Title/Year	Name of Data Extractors	Date of Data Extraction	Confirmation of Study Eligibility for Inclusion in Review
1	Borzée et al	Using the 2020 global pandemic as a springboard to highlight the need for amphibian conservation in eastern Asia. 2021.	Raphael Aguiar, Ryan Gray	September 27 2021	All data extractors confirmed study eligibility for inclusion in scoping review.
2	Cooper et al	International regulation of wildlife trade: Relevant legislation and organisations. 2022.	Raphael Aguiar, Ryan Gray	September 27 2021	All data extractors confirmed study eligibility for inclusion in scoping review.
3	Kahn et al	The role of the World Trade Organization and the 'three sisters' (the World Organisation for Animal Health, the International Plant Protection Convention and the Codex Alimentarius Commission) in the control of invasive alien species and the preservation of biodiversity. 2010.	Raphael Aguiar, Ryan Gray	September 27 2021	All data extractors confirmed study eligibility for inclusion in scoping review.
4	Korwin et al	Verification of Legal Acquisition under the CITES Convention: The Need for Guidance on the Scope of Legality. 2019.	Raphael Aguiar, Ryan Gray	September 27 2021	All data extractors confirmed study eligibility for inclusion in scoping review.
5	Neuwirth et al	The Regulation of Trade and Public Health in Asia-Pacific: A Case For "Inter-Regime Regulatory Co-opetition". 2015.	Raphael Aguiar, Ryan Gray	September 27 2021	All data extractors confirmed study eligibility for inclusion in scoping review.
6	Pires et al	Preventing Wildlife Crimes: Solutions That Can Overcome the 'Tragedy of the Commons'. 2011.	Raphael Aguiar, Ryan Gray	September 27 2021	All data extractors confirmed study eligibility for inclusion in scoping review.
7	Poissonnier et al	The role of the OIE in information exchange and the control of animal diseases, including zoonoses. 2013.	Raphael Aguiar, Ryan Gray	September 27 2021	All data extractors confirmed study eligibility for inclusion in scoping review.
8	Reeve, R.	The convention on international trade in endangered species of Wild Fauna and Flora (CITES). 2007.	Raphael Aguiar, Ryan Gray	September 27 2021	All data extractors confirmed study eligibility for inclusion in scoping review.
9	Thiermann, A. B.	International standards in mitigating trade risks. 2011.	Raphael Aguiar, Ryan Gray	September 27 2021	All data extractors confirmed study eligibility for inclusion in scoping review.
10	Toland et al	Turning Negatives into Positives for Pet Trading and Keeping: A Review of Positive Lists. 2020.	Raphael Aguiar, Ryan Gray	September 27 2021	All data extractors confirmed study eligibility for inclusion in scoping review.
11	Vallat et al	Office of International Epizooties: Mission, Organization and Animal Health Code. 2011.	Raphael Aguiar, Ryan Gray	September 27 2021	All data extractors confirmed study eligibility for inclusion in scoping review.
12	Peros et al	Bushmeat, wet markets, and the risks of pandemics: Exploring the nexus through systematic review of scientific disclosures. 2021.	Raphael Aguiar, Ryan Gray	October 15 2021	All data extractors confirmed study eligibility for inclusion in scoping review.
13	Wingard, et al	Wildlife Trade, Pandemics and the Law: Fighting This Year’s Virus with Last Year’s Law. 2020.	Raphael Aguiar, Ryan Gray	October 15 2021	All data extractors confirmed study eligibility for inclusion in scoping review.
14	Huang, et al	Will the COVID-19 outbreak be a turning point for China's wildlife protection: New developments and challenges of wildlife conservation in China. 2021.	Raphael Aguiar, Ryan Gray	March 10 2023	All data extractors confirmed study eligibility for inclusion in scoping review.
15	Romero-Vidal et al	Confounding Rules Can Hinder Conservation: Disparities in Law Regulation on Domestic and International Parrot Trade within and among Neotropical Countries. 2022.	Raphael Aguiar, Ryan Gray	November 18 2022	All data extractors confirmed study eligibility for inclusion in scoping review.
16	Reino et al	Networks of global bird invasion altered by regional trade ban. 2017.	Raphael Aguiar, Ryan Gray	March 10 2023	All data extractors confirmed study eligibility for inclusion in scoping review.
17	Xiao et al	Why do we need a wildlife consumption ban in China? 2021.	Raphael Aguiar, Ryan Gray	March 10 2023	All data extractors confirmed study eligibility for inclusion in scoping review.
18	Koh et al	The value of China's ban on wildlife trade and consumption. 2021.	Raphael Aguiar, Ryan Gray	March 10 2023	All data extractors confirmed study eligibility for inclusion in scoping review.
19	D'Cruze et al	Clouded in mystery: the global trade in clouded leopards. 2015.	Raphael Aguiar, Ryan Gray	March 10 2023	All data extractors confirmed study eligibility for inclusion in scoping review.
20	Heinrich et al	Strengthening protection of endemic wildlife threatened by the international pet trade: The case of the Australian shingleback lizard. 2022.	Raphael Aguiar, Ryan Gray	June 16 2023	All data extractors confirmed study eligibility for inclusion in scoping review.
21	Foster et al	Holding governments accountable for their commitments: CITES Review of Significant Trade for a very high-volume taxon. 2021.	Raphael Aguiar, Ryan Gray	November 18 2022	All data extractors confirmed study eligibility for inclusion in scoping review.
22	Chen et al	Five years of the ivory ban in China: Developments, limitations, and potential for improvement. 2023.	Raphael Aguiar, Ryan Gray	November 29 2023	All data extractors confirmed study eligibility for inclusion in scoping review.
23	Pratt et al	Identifying inconsistencies in exotic pet regulations that perpetuate trade in risky species. 2023.	Raphael Aguiar, Ryan Gray	November 29 2023	All data extractors confirmed study eligibility for inclusion in scoping review.
24	Viens et al	Carving the meat at the joint: The role of defining how animals are viewed and treated in the governance of (re-)emergent pandemic zoonoses in international law. 2023.	Raphael Aguiar, Ryan Gray	November 29 2023	All data extractors confirmed study eligibility for inclusion in scoping review.
25	Mendelson et al	Anatomy of a bushmeat commodity chain in Takoradi, Ghana. 2003.	Raphael Aguiar, Ryan Gray	August 2 2024	All data extractors confirmed study eligibility for inclusion in scoping review.
26	Chaber et al	Examining the international bushmeat traffic in Belgium: A threat to conservation and public health. 2023.	Raphael Aguiar, Ryan Gray	August 2 2024	All data extractors confirmed study eligibility for inclusion in scoping review.
27	Muboko	The role of transfrontier conservation areas and their institutional framework in natural resource-based conflict management: A review. 2017	Raphael Aguiar, Ryan Gray	August 2 2024	All data extractors confirmed study eligibility for inclusion in scoping review.
28	Svensson et al	Shedding light on the trade in nocturnal galagos. 2021.	Raphael Aguiar, Ryan Gray	August 2 2024	All data extractors confirmed study eligibility for inclusion in scoping review.
29	Van Vliet et al	Sustainable Wildlife Management and Legal Commercial Use of Bushmeat in Colombia: The Resource Remains at the Cross-Road. 2015.	Raphael Aguiar, Ryan Gray	August 2 2024	All data extractors confirmed study eligibility for inclusion in scoping review.
30	Mukaratirwa et al	Trichinella infections in animals and humans in sub-Saharan Africa: A review. 2013.	Raphael Aguiar, Ryan Gray	August 2 2024	All data extractors confirmed study eligibility for inclusion in scoping review.
31	CITES	Reducing the risk of zoonotic disease emergence associated with international wildlife trade: CITES and WOAH enter new agreement. 2024.	Raphael Aguiar, Ryan Gray	August 21 2024	All data extractors confirmed study eligibility for inclusion in scoping review.
32	World Organisation for Animal Health	Guidelines for Addressing Disease Risks in Wildlife Trade. 2024.	Raphael Aguiar, Ryan Gray	August 21 2024	All data extractors confirmed study eligibility for inclusion in scoping review.
